# Supplementary material for: Rewiring of jasmonate and phytochrome B signalling uncouples plant growth-defense tradeoffs
Source: Nat Commun. 2016 Aug 30;7:12570. doi: 10.1038/ncomms12570 (PMC5155487; doi:10.1038/ncomms12570)
Supplement: Supplementary Data 1 — Full dataset comprising RNAseq and gene onthology (GO) analysis performed on WT, jazQ, phyB and jazQ phyB seedlings [file ncomms12570-s2.xlsx]

## Sheet: Read counts
Supplementary Data 1. Full dataset comprising RNAseq and gene onthology (GO) analysis performed on WT, jazQ, phyB and jazQ phyB seedlings
Average read counts (Transcripts Per Million, TPM) determined by RNA-sequencing for all Arabidopsis genes
AGI locus	Gene symbol	Gene name	WT - TPM	S.E.	jazQ - TPM	S.E.	phyB - TPM	S.E.	jazQ phyB -TPM	S.E.
AT1G01010	ANAC001, NAC001	NAC domain containing protein 1	9.1	0.327159	7.09	0.263122	8.45333	0.13776	9.64667	0.417027
AT1G01020	ARV1	Arv1-like protein	16.8267	0.956126	17.6933	0.987089	18.5733	0.592181	18.5367	0.708574
AT1G01030	NGA3	AP2/B3-like transcriptional factor family protein	2.93667	0.5584	2.80667	0.447971	2.41667	0.360386	2.66667	0.136789
AT1G01040	DCL1, CAF, SUS1, SIN1, ASU1, EMB76, EMB60, ATDCL1	dicer-like 1	13.0333	0.910024	12.1933	0.478377	12.41	0.705006	14.0867	0.186756
AT1G01046	MIR838A	MIR838a; miRNA	0.82	0.21	0.67	0.20664	1.03	0.532572	1.15667	0.165965
AT1G01050	AtPPa1, PPa1	pyrophosphorylase 1	103.923	4.66171	103.17	1.89751	106.927	1.4164	109.103	4.34012
AT1G01060	LHY, LHY1	Homeodomain-like superfamily protein	139.487	12.0675	115.443	2.41554	60.5233	1.63005	193.983	3.81148
AT1G01070		nodulin MtN21 /EamA-like transporter family protein	8.82333	0.465272	9.35	0.486861	7.91333	0.153007	12.4733	0.550343
AT1G01073		unknown protein; FUNCTIONS IN: molecular_function unknown; INVOLVED IN: biological_process unknown; LOCATED IN: endomembrane system; Has 0 Blast hits to 0 proteins in 0 species (source: NCBI BLink).	0	0	0	0	0	0	0	0
AT1G01080		RNA-binding (RRM/RBD/RNP motifs) family protein	137.877	10.1878	115.39	5.01133	110.68	1.14256	102.38	9.3401
AT1G01090	PDH-E1 ALPHA	pyruvate dehydrogenase E1 alpha	188.267	6.35277	174.777	1.53417	188.45	6.25473	197.223	3.46047
AT1G01100		60S acidic ribosomal protein family	332.767	9.18288	328.627	19.3727	382.607	8.67446	360.577	16.2508
AT1G01110	IQD18	IQ-domain 18	2.68667	0.316245	2.91333	0.323385	3.86	0.330807	4.35667	0.348441
AT1G01115		unknown protein; FUNCTIONS IN: molecular_function unknown; INVOLVED IN: biological_process unknown; LOCATED IN: endomembrane system; Has 0 Blast hits to 0 proteins in 0 species (source: NCBI BLink).	0	0	0	0	0	0	0	0
AT1G01120	KCS1	3-ketoacyl-CoA synthase 1	48.46	0.720023	53.0167	2.68376	54.83	3.04828	50.27	2.13561
AT1G01130		CONTAINS InterPro DOMAIN/s: CBL-interacting protein kinase (InterPro:IPR020660), Calcium/calmodulin-dependent protein kinase-like (InterPro:IPR020636); BEST Arabidopsis thaliana protein match is: unknown protein (TAIR:AT5G47170.1); Has 176 Blast hits to 176 proteins in 20 species: Archae - 0; Bacteria - 0; Metazoa - 0; Fungi - 0; Plants - 176; Viruses - 0; Other Eukaryotes - 0 (source: NCBI BLink…	3.45333	0.485535	2.82667	0.347243	2.83667	0.510044	2.87	0.338674
AT1G01140	CIPK9, SnRK3.12, PKS6	CBL-interacting protein kinase 9	46.0933	1.57366	54.8667	1.90256	58.0633	2.59408	52.95	0.818189
AT1G01150		Homeodomain-like protein with RING/FYVE/PHD-type zinc finger domain	0.173333	0.0491031	0.0933333	0.0470225	0.19	0.0550757	0.196667	0.0185592
AT1G01160	GIF2	GRF1-interacting factor 2	20.42	1.10753	21.0467	1.3578	23.8133	1.0531	25.8233	1.25864
AT1G01170		Protein of unknown function (DUF1138)	128.533	4.11155	129.397	6.66799	135.893	5.16017	98.7067	13.7973
AT1G01180		S-adenosyl-L-methionine-dependent methyltransferases superfamily protein	16.22	1.09343	18.7833	0.267104	13.4133	0.738745	18.67	0.270247
AT1G01183	MIR165A, MIR165	MIR165/MIR165A; miRNA	0	0	0	0	0	0	0	0
AT1G01190	CYP78A8	cytochrome P450, family 78, subfamily A, polypeptide 8	2.98333	0.31866	2.32333	0.316245	3.29333	0.0581187	7.26	0.365285
AT1G01200	ATRABA3, ATRAB-A3, RABA3	RAB GTPase homolog A3	2.33333	0.252741	2.66	0.238118	2.59667	0.322714	2.84333	0.161898
AT1G01210		DNA-directed RNA polymerase, subunit M, archaeal	19.2067	1.09048	16.33	0.926409	26.6367	1.66603	21.5167	1.11082
AT1G01220	FKGP, AtFKGP	L-fucokinase/GDP-L-fucose pyrophosphorylase	11.1567	0.528341	10.7733	0.00333333	11.83	0.337095	10.2967	0.404489
AT1G01225		NC domain-containing protein-related	4.77333	0.307752	5.83333	0.400264	5.55667	0.226004	6.92667	0.626906
AT1G01230		ORMDL family protein	50.48	1.67949	51.4967	0.415144	56.5567	0.820494	60.42	3.10189
AT1G01240		unknown protein; INVOLVED IN: N-terminal protein myristoylation; EXPRESSED IN: 17 plant structures; EXPRESSED DURING: 11 growth stages; BEST Arabidopsis thaliana protein match is: unknown protein (TAIR:AT2G46550.1); Has 95 Blast hits to 78 proteins in 16 species: Archae - 0; Bacteria - 2; Metazoa - 11; Fungi - 0; Plants - 80; Viruses - 0; Other Eukaryotes - 2 (source: NCBI BLink).	22.2133	0.84881	25.7133	0.641413	22.54	1.29832	24.2067	0.756446
AT1G01250		Integrase-type DNA-binding superfamily protein	1.29667	0.197174	1.18333	0.378344	1.19667	0.219418	0.786667	0.28591
AT1G01260		basic helix-loop-helix (bHLH) DNA-binding superfamily protein	13.9267	1.35848	15.6533	1.28862	14.97	0.726108	17.8633	0.829505
AT1G01270		pre-tRNA	0	0	0	0	0	0	0	0
AT1G01280	CYP703A2, CYP703	cytochrome P450, family 703, subfamily A, polypeptide 2	0	0	0	0	0	0	0	0
AT1G01290	CNX3	cofactor of nitrate reductase and xanthine dehydrogenase 3	19.51	1.31367	17.03	0.673375	18.7167	0.92753	20.46	1.515
AT1G01300		Eukaryotic aspartyl protease family protein	24.4233	0.883201	24.99	1.36836	36.9667	1.23553	30.9267	0.803209
AT1G01305		unknown protein; FUNCTIONS IN: molecular_function unknown; INVOLVED IN: biological_process unknown; LOCATED IN: endomembrane system; Has 30201 Blast hits to 17322 proteins in 780 species: Archae - 12; Bacteria - 1396; Metazoa - 17338; Fungi - 3422; Plants - 5037; Viruses - 0; Other Eukaryotes - 2996 (source: NCBI BLink).	0	0	0	0	0	0	0	0
AT1G01310		CAP (Cysteine-rich secretory proteins, Antigen 5, and Pathogenesis-related 1 protein) superfamily protein	0.12	0.0152753	0.0666667	0.0666667	0.0366667	0.0366667	0.03	0.03
AT1G01320		Tetratricopeptide repeat (TPR)-like superfamily protein	99.1333	3.05506	94.23	2.09154	98.72	3.41536	86.96	2.71979
AT1G01340	ATCNGC10, CNGC10, ACBK1	cyclic nucleotide gated channel 10	6.40667	0.321265	5.71	0.15885	6.93	0.261024	5.77	0.173877
AT1G01350		Zinc finger (CCCH-type/C3HC4-type RING finger) family protein	23.4767	0.803126	24.6133	0.847001	25.93	0.587566	26.3267	2.16657
AT1G01355		Putative endonuclease or glycosyl hydrolase	0	0	0	0	0.0533333	0.0533333	0.0433333	0.0433333
AT1G01360	RCAR1, PYL9	regulatory component of ABA receptor 1	21.5067	0.831471	20.07	0.684178	20.8433	1.11834	22.7933	1.31441
AT1G01370	HTR12, CENH3	Histone superfamily protein	5.92	0.247588	5.91	0.175214	6.96	0.737292	7.24	0.376873
AT1G01380	ETC1	Homeodomain-like superfamily protein	2.15667	0.168259	2.18667	0.572024	3.10667	0.486016	3.33	0.485009
AT1G01390		UDP-Glycosyltransferase superfamily protein	2.3	0.085049	1.79	0.120968	2.01333	0.243402	2.61333	0.335128
AT1G01400		unknown protein; Has 21 Blast hits to 21 proteins in 8 species: Archae - 0; Bacteria - 2; Metazoa - 2; Fungi - 1; Plants - 13; Viruses - 0; Other Eukaryotes - 3 (source: NCBI BLink).	0	0	0	0	0	0	0.0266667	0.0266667
AT1G01410	APUM22, PUM22	pumilio 22	0	0	0	0	0	0	0	0
AT1G01420	UGT72B3	UDP-glucosyl transferase 72B3	10.7733	0.337359	7.60333	0.591082	10.0733	0.162515	8.57333	0.731672
AT1G01430	TBL25	TRICHOME BIREFRINGENCE-LIKE 25	76.1233	0.956423	76.82	1.78374	78.8933	1.64266	79.9067	0.767601
AT1G01440		Protein of unknown function (DUF3133)	16.5733	0.079652	16.5133	0.520139	17.97	0.508462	18.8533	0.772384
AT1G01448		other RNA	9.42	0.40501	8.9	0.973704	9.11667	1.21689	8.10667	1.27019
AT1G01450		Protein kinase superfamily protein	0.52	0.282194	1.11	0.100664	0.866667	0.235537	1.20333	0.258865
AT1G01453		unknown protein; FUNCTIONS IN: molecular_function unknown; INVOLVED IN: biological_process unknown; LOCATED IN: cellular_component unknown; BEST Arabidopsis thaliana protein match is: unknown protein (TAIR:AT4G01110.1); Has 30201 Blast hits to 17322 proteins in 780 species: Archae - 12; Bacteria - 1396; Metazoa - 17338; Fungi - 3422; Plants - 5037; Viruses - 0; Other Eukaryotes - 2996 (source: NC…	1.01	0.336204	0.656667	0.235396	1.24	0.107858	2.11	0.32909
AT1G01460	ATPIPK11, PIPK11	Phosphatidylinositol-4-phosphate 5-kinase, core	0.0166667	0.0166667	0	0	0.0166667	0.0166667	0	0
AT1G01470	LEA14, LSR3	Late embryogenesis abundant protein	120.95	7.59702	123.72	5.16531	114.47	1.23864	117.827	3.89403
AT1G01471		unknown protein; Has 30201 Blast hits to 17322 proteins in 780 species: Archae - 12; Bacteria - 1396; Metazoa - 17338; Fungi - 3422; Plants - 5037; Viruses - 0; Other Eukaryotes - 2996 (source: NCBI BLink).	0	0	0	0	0	0	0	0
AT1G01480	ACS2, AT-ACC2	1-amino-cyclopropane-1-carboxylate synthase 2	0.99	0.123423	0.806667	0.167564	1.01	0.120968	0.993333	0.079652
AT1G01490		Heavy metal transport/detoxification superfamily protein	170.953	6.85252	150.753	0.974514	163.547	9.06419	167.483	8.38313
AT1G01500		Erythronate-4-phosphate dehydrogenase family protein	9.64667	0.567049	10.2567	0.207311	13.1733	0.381066	8.28667	0.878376
AT1G01510	AN	NAD(P)-binding Rossmann-fold superfamily protein	21.2833	0.841077	25.0833	1.79698	24.5067	0.548523	26.22	0.748955
AT1G01520		Homeodomain-like superfamily protein	14.13	1.65506	6.69	1.30184	3.68	0.544426	5.41333	0.581215
AT1G01530	AGL28	AGAMOUS-like 28	0	0	0	0	0	0	0	0
AT1G01540		Protein kinase superfamily protein	61.2	2.76109	69.3767	1.69539	59.7467	0.979802	68.4033	1.93457
AT1G01550	BPS1	Protein of unknown function (DUF793)	184.3	1.25108	181.003	3.37492	182.023	3.04429	198.487	5.31716
AT1G01560	ATMPK11, MPK11	MAP kinase 11	2.40333	0.905269	1.92	0.687386	0.58	0.130767	1.68333	0.144261
AT1G01570		Protein of unknown function (DUF604)	3.53333	0.361955	3.05	0.150111	2.27	0.323934	2.46	0.242487
AT1G01580	FRO2, FRD1, ATFRO2	ferric reduction oxidase 2	14.39	1.30592	14.0833	0.116237	8.03333	1.61287	10.8833	0.461748
AT1G01590	FRO1, ATFRO1	ferric reduction oxidase 1	0.283333	0.0384419	0.273333	0.074461	0.36	0.0986577	0.356667	0.0417665
AT1G01600	CYP86A4	cytochrome P450, family 86, subfamily A, polypeptide 4	2.94667	0.184421	3.35667	0.316351	2.88333	0.138604	4.49	0.151327
AT1G01610	ATGPAT4, GPAT4	glycerol-3-phosphate acyltransferase 4	45.7667	0.621834	41.0467	1.15992	49.1033	1.399	46.3233	1.54687
AT1G01620	PIP1C, TMP-B, PIP1;3	plasma membrane intrinsic protein 1C	342.403	20.3272	394.203	28.2921	445.38	5.99128	496.987	53.8847
AT1G01630		Sec14p-like phosphatidylinositol transfer family protein	39.4767	0.697432	40.7333	1.15701	49.1267	2.07225	43.6233	1.65522
AT1G01640		BTB/POZ domain-containing protein	6.71667	0.316298	6.11667	0.407445	8.59333	0.263902	7.91667	1.14231
AT1G01650	SPPL4, ATSPPL4	SIGNAL PEPTIDE PEPTIDASE-LIKE 4	20.9367	1.14951	21.32	0.64392	22.79	1.50537	23.17	0.485077
AT1G01660		RING/U-box superfamily protein	0.903333	0.225783	1.14667	0.0956266	1.47333	0.173622	2.11	0.251064
AT1G01670		RING/U-box superfamily protein	1.63333	0.183515	1.06333	0.171302	1.51333	0.318608	1.12	0.306649
AT1G01680	ATPUB54, PUB54	plant U-box 54	2.81333	0.916157	1.25333	0.269588	1.03	0.315647	2.33333	0.374893
AT1G01690	ATPRD3, PRD3	putative recombination initiation defects 3	4.68333	0.263333	4.76	0.176918	5.79	0.07	5.93333	0.187023
AT1G01695		Phosphatidylinositol N-acetyglucosaminlytransferase subunit P-related	0.403333	0.0352767	0.2	0.0472582	0.176667	0.034801	0.303333	0.0924362
AT1G01700	ATROPGEF2, ROPGEF2	RHO guanyl-nucleotide exchange factor 2	1.28	0.126623	1.21333	0.201191	1.35	0.162583	1.37667	0.140989
AT1G01710		Acyl-CoA thioesterase family protein	15.74	0.311823	17.4833	0.860045	16.25	0.38553	16.8467	0.284976
AT1G01720	ATAF1, ANAC002	NAC (No Apical Meristem) domain transcriptional regulator superfamily protein	41.5767	1.05414	41.7933	1.81365	45.47	1.42131	48.2467	2.58038
AT1G01725		unknown protein; FUNCTIONS IN: molecular_function unknown; INVOLVED IN: biological_process unknown; LOCATED IN: endomembrane system; EXPRESSED IN: 23 plant structures; EXPRESSED DURING: 14 growth stages; BEST Arabidopsis thaliana protein match is: unknown protein (TAIR:AT4G00530.1); Has 20 Blast hits to 20 proteins in 7 species: Archae - 0; Bacteria - 0; Metazoa - 0; Fungi - 0; Plants - 20; Virus…	13.1767	1.05857	12.83	0.621718	12.5567	0.524542	13.04	1.32308
AT1G01730		unknown protein; FUNCTIONS IN: molecular_function unknown; INVOLVED IN: biological_process unknown; LOCATED IN: chloroplast; EXPRESSED IN: 23 plant structures; EXPRESSED DURING: 13 growth stages; Has 42 Blast hits to 42 proteins in 17 species: Archae - 0; Bacteria - 2; Metazoa - 5; Fungi - 1; Plants - 34; Viruses - 0; Other Eukaryotes - 0 (source: NCBI BLink).	20.21	1.22723	21.8267	0.86173	27.6	0.81304	21.7667	0.708292
AT1G01740		Protein kinase protein with tetratricopeptide repeat domain	4.50667	0.158149	4.01333	0.25208	5.98667	0.414581	4.25333	0.174579
AT1G01750	ADF11	actin depolymerizing factor 11	19.2833	2.06687	18.5733	1.5635	20.0733	2.04097	28.8	0.616468
AT1G01760		adenosine deaminases;RNA binding;RNA binding;adenosine deaminases	4.66333	0.305523	4.75	0.372335	5.27	0.245832	4.67	0.187705
AT1G01770		unknown protein; CONTAINS InterPro DOMAIN/s: Protein of unknown function DUF1446 (InterPro:IPR010839); Has 1597 Blast hits to 1509 proteins in 306 species: Archae - 4; Bacteria - 843; Metazoa - 22; Fungi - 131; Plants - 31; Viruses - 0; Other Eukaryotes - 566 (source: NCBI BLink).	17.3733	0.803354	18.29	0.517301	19.2833	0.30683	14.9	1.08288
AT1G01780		GATA type zinc finger transcription factor family protein	17.6033	1.60728	15.9467	0.813272	24.6367	1.26493	23.9033	0.163435
AT1G01790	KEA1, ATKEA1	K+ efflux antiporter 1	74.9533	2.3337	74.7733	1.1294	63.8033	1.38325	73.53	0.786193
AT1G01800		NAD(P)-binding Rossmann-fold superfamily protein	77.2367	1.22476	84.4833	2.49842	73.5767	0.191514	86.5233	1.61334
AT1G01810		unknown protein; Has 12 Blast hits to 12 proteins in 5 species: Archae - 0; Bacteria - 0; Metazoa - 5; Fungi - 0; Plants - 7; Viruses - 0; Other Eukaryotes - 0 (source: NCBI BLink).	0.926667	0.0484195	0.716667	0.121974	0.833333	0.114066	0.586667	0.116237
AT1G01820	PEX11C	peroxin 11c	64.9333	1.68128	62.69	0.688259	73.56	2.10758	55.55	1.52148
AT1G01830		ARM repeat superfamily protein	10.72	0.719236	9.06667	0.0584047	12.47	0.361709	13.48	0.290918
AT1G01840		unknown protein; Has 23 Blast hits to 23 proteins in 9 species: Archae - 0; Bacteria - 0; Metazoa - 0; Fungi - 0; Plants - 23; Viruses - 0; Other Eukaryotes - 0 (source: NCBI BLink).	1.38667	0.182787	1.61333	0.165965	2.20667	0.407035	1.34	0.100167
AT1G01860	PFC1	Ribosomal RNA adenine dimethylase family protein	9.71333	0.524542	9.65667	0.22674	11.1733	1.27109	8.66	0.26839
AT1G01870		pre-tRNA	0	0	0	0	0	0	0.08	0.08
AT1G01880		5'-3' exonuclease family protein	2.09333	0.259893	2.35667	0.274246	2.70667	0.279543	2.29667	0.105883
AT1G01890		pre-tRNA	0	0	0.0933333	0.048074	0	0	0.0466667	0.0466667
AT1G01900	ATSBT1.1, SBTI1.1	subtilase family protein	3.95667	0.452413	4	0.317543	4.44333	0.108372	4.53	0.535195
AT1G01910		P-loop containing nucleoside triphosphate hydrolases superfamily protein	57.6833	0.68387	55.3067	1.70906	64.4633	0.777396	57.6367	0.933494
AT1G01920		SET domain-containing protein	11.6833	0.613524	11.7233	0.531831	15.0833	0.200361	13.5033	0.798965
AT1G01930		zinc finger protein-related	9.05333	0.0504425	9.78333	0.523365	11.2967	0.506008	8.79667	0.52193
AT1G01940		Cyclophilin-like peptidyl-prolyl cis-trans isomerase family protein	16.5333	0.854329	12.0633	0.520459	24.0933	0.503333	16.8567	1.93037
AT1G01950	ARK2	armadillo repeat kinesin 2	12.0433	0.953403	13.6167	0.212158	13.08	0.155671	14.83	0.797266
AT1G01960	EDA10	SEC7-like guanine nucleotide exchange family protein	25.6267	0.504061	29.13	0.440946	32.8133	0.458415	31.1767	0.219874
AT1G01970		Tetratricopeptide repeat (TPR)-like superfamily protein	25.9433	1.61813	23.3133	1.47113	24.42	0.623618	18.17	0.824379
AT1G01980		FAD-binding Berberine family protein	0.0333333	0.0176383	0.03	0.0152753	0.02	0.02	0.01	0.01
AT1G01990		unknown protein; Has 32 Blast hits to 32 proteins in 6 species: Archae - 0; Bacteria - 0; Metazoa - 0; Fungi - 0; Plants - 32; Viruses - 0; Other Eukaryotes - 0 (source: NCBI BLink).	16.19	0.349333	16.08	0.19975	17.2667	0.415304	17.1767	0.879476
AT1G02000	GAE2	UDP-D-glucuronate 4-epimerase 2	5.90667	0.113333	6.99	0.235867	6.70333	0.362461	7	0.212211
AT1G02010	SEC1A	secretory 1A	6.89333	0.547428	6.00333	0.429974	6.26333	0.24504	7.26333	0.195988
AT1G02020		nitroreductase family protein	5.38333	0.232546	6.11	0.638775	5.85	0.326037	5.16667	0.227621
AT1G02030		C2H2-like zinc finger protein	0.2	0.0608276	0.223333	0.0463081	0.17	0.0754983	0.316667	0.0491031
AT1G02040		C2H2-type zinc finger family protein	0	0	0	0	0.0733333	0.0733333	0.123333	0.0617342
AT1G02050	LAP6	Chalcone and stilbene synthase family protein	4	0.111355	4.66	0.451774	5.24333	0.52362	4.08	0.483873
AT1G02060		Tetratricopeptide repeat (TPR)-like superfamily protein	3.59	0.104083	4.14667	0.069602	5.49	0.281129	4	0.4389
AT1G02065	SPL8	squamosa promoter binding protein-like 8	0.57	0.0907377	0.82	0.167033	0.79	0.0680686	1.31	0.105357
AT1G02070		unknown protein; BEST Arabidopsis thaliana protein match is: unknown protein (TAIR:AT3G60520.1); Has 98 Blast hits to 98 proteins in 13 species: Archae - 0; Bacteria - 0; Metazoa - 0; Fungi - 0; Plants - 98; Viruses - 0; Other Eukaryotes - 0 (source: NCBI BLink).	0.36	0.01	0.146667	0.00881917	0.613333	0.112002	0.646667	0.0520683
AT1G02074		unknown protein; Has 30201 Blast hits to 17322 proteins in 780 species: Archae - 12; Bacteria - 1396; Metazoa - 17338; Fungi - 3422; Plants - 5037; Viruses - 0; Other Eukaryotes - 2996 (source: NCBI BLink).	0	0	0	0	0.303333	0.303333	0	0
AT1G02080		transcription regulators	20.9433	0.202512	23.2033	0.87484	23.15	0.0152753	24.47	0.346554
AT1G02090	FUS5, CSN7, COP15, ATCSN7	Proteasome component (PCI) domain protein	35.0267	0.603112	35.0533	1.13545	43.3667	2.17082	43.09	1.00045
AT1G02100		Leucine carboxyl methyltransferase	32.56	0.945533	33.5033	0.337902	40.2	0.620672	34.93	1.48091
AT1G02110		Protein of unknown function (DUF630 and DUF632)	6.88	0.147309	7.79	0.447102	8.85333	0.42608	7.64	0.381576
AT1G02120	VAD1	GRAM domain family protein	52.2633	1.42034	52.4667	2.06657	60.46	0.815414	57.1667	1.68559
AT1G02130	ATRAB1B, ARA5, ARA-5, ATRABD2A, RABD2A, RA-5	RAS 5	61.5267	1.39009	62.6333	1.94375	65.5767	3.98887	61.7767	2.65574
AT1G02136		pseudogene of phagocytosis and cell motility protein	0	0	0	0	0	0	0	0
AT1G02140	MEE63, MAGO, HAP1	mago nashi family protein	111.713	6.54682	113.733	5.90695	142.2	4.12568	131.207	5.99992
AT1G02145	ALG12, EBS4	homolog of asparagine-linked glycosylation 12	18.16	1.11745	17.79	0.831384	19.3133	0.489535	19.2	0.47085
AT1G02150		Tetratricopeptide repeat (TPR)-like superfamily protein	48.4867	2.67124	52.1133	2.58848	56.62	0.267644	44.2833	0.595688
AT1G02160		Cox19 family protein (CHCH motif)	24.58	0.597188	24.71	0.195533	30.18	2.14127	23.1533	1.22893
AT1G02170	LOL3, ATMCPB1, MCP1B, ATMC1, MC1	metacaspase 1	12.6833	1.20135	17.11	0.455741	15.4333	0.625309	15.1833	0.531361
AT1G02180		ferredoxin-related	4.43667	0.416427	4.66333	0.402506	4.43333	0.263333	5.71333	0.348632
AT1G02190		Fatty acid hydroxylase superfamily	0.0833333	0.034801	0.0133333	0.0133333	0.206667	0.0617342	0.17	0.0251661
AT1G02205	CER1	Fatty acid hydroxylase superfamily	6.15333	0.312481	7.01667	1.04514	6.21	0.216564	8.17333	0.953456
AT1G02210		NAC (No Apical Meristem) domain transcriptional regulator superfamily protein	0	0	0	0	0	0	0	0
AT1G02220	ANAC003, NAC003	NAC domain containing protein 3	11.2067	1.32545	5.83667	0.38019	8.48333	0.426784	9.16333	0.258607
AT1G02228		transposable element gene	0	0	0	0	0	0	0	0
AT1G02230	ANAC004, NAC004	NAC domain containing protein 4	1.24	0.0602771	1.07333	0.123333	1.42	0.21	1.48667	0.204315
AT1G02250	anac005, NAC005	NAC domain containing protein 5	0.08	0.08	0.106667	0.0272845	0.0233333	0.0233333	0.0266667	0.0266667
AT1G02260		Divalent ion symporter	11.82	0.607536	11.99	0.556447	11.01	0.684787	11.9133	0.214035
AT1G02270		Calcium-binding endonuclease/exonuclease/phosphatase family	14.0433	0.0517472	14.7767	1.00614	16.0067	0.381415	14.99	0.367741
AT1G02280	TOC33, ATTOC33, PPI1	translocon at the outer envelope membrane of chloroplasts 33	99.0567	0.246058	101.96	5.2482	112.637	1.48668	85.3933	3.98889
AT1G02290		unknown protein; BEST Arabidopsis thaliana protein match is: unknown protein (TAIR:AT3G45830.1); Has 134 Blast hits to 134 proteins in 37 species: Archae - 0; Bacteria - 0; Metazoa - 54; Fungi - 0; Plants - 78; Viruses - 0; Other Eukaryotes - 2 (source: NCBI BLink).	10.9367	0.575191	10.86	0.285015	11.69	0.850078	11.5267	0.442204
AT1G02300		Cysteine proteinases superfamily protein	17.9767	0.903001	18.23	1.01474	18.4033	0.734764	15.4067	0.82858
AT1G02305		Cysteine proteinases superfamily protein	77.02	2.09381	82.55	1.01336	85.6967	2.18251	82.31	0.560476
AT1G02310	MAN1	Glycosyl hydrolase superfamily protein	1.56667	0.280258	2.12333	0.326718	2.12333	0.168259	3.05	0.215019
AT1G02320		unknown protein; Has 0 Blast hits to 0 proteins in 0 species (source: NCBI BLink).	0.22	0.22	0	0	0.303333	0.303333	0	0
AT1G02330		CONTAINS InterPro DOMAIN/s: Hepatocellular carcinoma-associated antigen 59 (InterPro:IPR010756); Has 1239 Blast hits to 998 proteins in 204 species: Archae - 4; Bacteria - 71; Metazoa - 421; Fungi - 109; Plants - 87; Viruses - 5; Other Eukaryotes - 542 (source: NCBI BLink).	46.99	3.21648	43.77	1.43959	53.03	1.50054	52.8167	1.73765
AT1G02335	GL22	germin-like protein subfamily 2 member 2 precursor	25.43	1.57134	25.2467	3.05983	33.5767	1.28211	33.79	1.12147
AT1G02340	HFR1, RSF1, FBI1, REP1	basic helix-loop-helix (bHLH) DNA-binding superfamily protein	8.69	0.941754	5.03667	0.21458	55.8967	2.4234	66.2467	2.05626
AT1G02350		protoporphyrinogen oxidase-related	1.54667	0.320642	1.59333	0.559087	3.54667	0.714827	2.62333	0.121701
AT1G02360		Chitinase family protein	32.9433	1.49584	23.5933	1.78566	32.75	0.272274	26.82	1.93132
AT1G02370		Tetratricopeptide repeat (TPR)-like superfamily protein	5.26333	0.32794	5.04	0.128582	8.12	0.161967	6.13667	0.280614
AT1G02380		unknown protein; BEST Arabidopsis thaliana protein match is: unknown protein (TAIR:AT4G01960.1); Has 66 Blast hits to 66 proteins in 11 species: Archae - 0; Bacteria - 0; Metazoa - 0; Fungi - 0; Plants - 66; Viruses - 0; Other Eukaryotes - 0 (source: NCBI BLink).	3.6	0.242143	4.39	0.796806	3.60333	0.329511	5.49333	0.616721
AT1G02390	ATGPAT2, GPAT2	glycerol-3-phosphate acyltransferase 2	0.863333	0.294863	1.15667	0.114649	0.706667	0.127192	0.783333	0.114066
AT1G02391		unknown protein; Has 30201 Blast hits to 17322 proteins in 780 species: Archae - 12; Bacteria - 1396; Metazoa - 17338; Fungi - 3422; Plants - 5037; Viruses - 0; Other Eukaryotes - 2996 (source: NCBI BLink).	0	0	0	0	0	0	0	0
AT1G02400	ATGA2OX4, ATGA2OX6, DTA1, GA2OX6	gibberellin 2-oxidase 6	11.2467	1.34573	9.36667	0.464913	12.4867	1.21024	12.49	0.660101
AT1G02405		proline-rich family protein	0.116667	0.0600925	0.18	0.10116	0.193333	0.126007	0.15	0.0152753
AT1G02410		cytochrome c oxidase assembly protein CtaG / Cox11 family	27.4233	1.35541	29.1267	1.73392	27.6867	0.363746	31.7633	0.593586
AT1G02420		Pentatricopeptide repeat (PPR) superfamily protein	5.32667	0.153007	5.69333	0.178357	5.77	0.797266	5.29667	0.0845248
AT1G02430	ATARFD1B, ARFD1B	ADP-ribosylation factor D1B	3.10667	0.46117	2.92667	0.19936	4.57333	0.287189	5.11333	0.443559
AT1G02440	ATARFD1A, ARFD1A	ADP-ribosylation factor D1A	0.19	0.102144	0.25	0.125831	0.766667	0.28103	0.41	0.0750555
AT1G02450	NIMIN1, NIMIN-1	NIM1-interacting 1	1.05	0.351568	0.483333	0.0633333	0.136667	0.0683943	0.573333	0.133458
AT1G02460		Pectin lyase-like superfamily protein	0.843333	0.150591	0.806667	0.130427	0.86	0.0929157	0.966667	0.12441
AT1G02470		Polyketide cyclase/dehydrase and lipid transport superfamily protein	5.18	1.45328	3.16333	1.02033	13.1567	1.65926	12.5567	1.44144
AT1G02475		Polyketide cyclase/dehydrase and lipid transport superfamily protein	133.843	8.87725	115.737	4.19577	128.07	5.57527	122.263	1.73939
AT1G02480		pre-tRNA	0.06	0.06	0	0	0.0466667	0.0466667	0.0366667	0.0366667
AT1G02490		unknown protein; Has 0 Blast hits to 0 proteins in 0 species (source: NCBI BLink).	0.3	0.3	0	0	0.42	0.42	0.606667	0.312481
AT1G02500	SAM1, SAM-1, MAT1, AtSAM1	S-adenosylmethionine synthetase 1	366.207	11.2782	366.21	5.92231	425.77	13.1288	405.973	22.6728
AT1G02510	KCO4, ATKCO4, ATTPK4, TPK4	Outward rectifying potassium channel protein	0	0	0.07	0.07	0	0	0	0
AT1G02520	PGP11	P-glycoprotein 11	4.98333	0.479038	3.83667	0.116237	6.74	0.100167	5.79667	0.144376
AT1G02530	PGP12	P-glycoprotein 12	0.116667	0.00881917	0.163333	0.0272845	0.19	0.05	0.17	0.04
AT1G02540		unknown protein; Has 3327 Blast hits to 2216 proteins in 265 species: Archae - 18; Bacteria - 202; Metazoa - 802; Fungi - 283; Plants - 84; Viruses - 187; Other Eukaryotes - 1751 (source: NCBI BLink).	0	0	0	0	0	0	0	0
AT1G02550		Plant invertase/pectin methylesterase inhibitor superfamily protein	0	0	0	0	0	0	0	0
AT1G02560	CLPP5, NCLPP5, NCLPP1	nuclear encoded CLP protease 5	273.87	11.7669	258.79	11.0665	284.72	2.28386	250.137	6.98939
AT1G02570		unknown protein; BEST Arabidopsis thaliana protein match is: unknown protein (TAIR:AT1G02575.1); Has 108 Blast hits to 55 proteins in 6 species: Archae - 0; Bacteria - 0; Metazoa - 0; Fungi - 0; Plants - 108; Viruses - 0; Other Eukaryotes - 0 (source: NCBI BLink).	1.32667	0.19342	1.22333	0.0949269	2.01333	0.0600925	4.11	0.0945163
AT1G02575		unknown protein; BEST Arabidopsis thaliana protein match is: unknown protein (TAIR:AT1G02570.1).	0.686667	0.117804	0.556667	0.156454	0.636667	0.213021	1.44	0.255147
AT1G02580	MEA, EMB173, FIS1, SDG5	SET domain-containing protein	0.126667	0.0437163	0.173333	0.0920748	0.22	0.046188	0.176667	0.024037
AT1G02590		Aldehyde oxidase/xanthine dehydrogenase, molybdopterin binding protein	0	0	0	0	0	0	0	0
AT1G02600		pre-tRNA	0	0	0	0	0	0	0.25	0.25
AT1G02610		RING/FYVE/PHD zinc finger superfamily protein	27.2133	1.59068	30.2167	4.29319	46.2267	3.73195	37.9533	2.24952
AT1G02620		Ras-related small GTP-binding family protein	0.93	0.16563	1.71667	0.1424	1.99333	0.143101	1.37	0.221886
AT1G02630		Nucleoside transporter family protein	0.45	0.115326	0.25	0.12897	0.176667	0.0218581	0.6	0.0781025
AT1G02640	BXL2, ATBXL2	beta-xylosidase 2	26.1333	4.31472	37.2667	5.30328	31.1667	2.50284	34.5567	1.78477
AT1G02650		Tetratricopeptide repeat (TPR)-like superfamily protein	1.86333	0.187469	1.94	0.205183	3.2	0.231805	1.96	0.141067
AT1G02660		alpha/beta-Hydrolases superfamily protein	35.7467	7.51869	47.22	5.7198	43.8067	4.09326	42.6567	0.500744
AT1G02670		P-loop containing nucleoside triphosphate hydrolases superfamily protein	0.99	0.115902	1.04333	0.075351	1.35	0.195021	1.58333	0.13776
AT1G02680	TAF13	TBP-associated factor 13	11.74	0.495715	11.3733	0.0523874	12.8933	1.33544	12.7933	0.395362
AT1G02681		Pseudogene of AT4G02160	0.0366667	0.0366667	0	0	0.0733333	0.0733333	0.06	0.06
AT1G02690	IMPA-6	importin alpha isoform 6	13.47	0.136137	13.4567	0.679371	16.6233	1.1925	16.53	0.873232
AT1G02700		unknown protein; FUNCTIONS IN: molecular_function unknown; INVOLVED IN: biological_process unknown; LOCATED IN: mitochondrion; BEST Arabidopsis thaliana protein match is: unknown protein (TAIR:AT4G02140.1); Has 49 Blast hits to 49 proteins in 21 species: Archae - 0; Bacteria - 0; Metazoa - 10; Fungi - 6; Plants - 29; Viruses - 0; Other Eukaryotes - 4 (source: NCBI BLink).	1.39667	0.476981	1.85	0.141892	1.07	0.149332	1.13	0.100167
AT1G02710		glycine-rich protein	2.38	0.165025	3.98667	0.72121	2.59667	0.905618	4.31	0.611746
AT1G02720	GATL5	galacturonosyltransferase 5	7.59333	0.474634	8.75	0.115326	8.76333	0.230531	7.90667	0.371229
AT1G02730	ATCSLD5, CSLD5, SOS6	cellulose synthase-like D5	19.15	1.26571	19.88	1.00709	23.03	0.570993	24.8067	0.559087
AT1G02740		MRG family protein	11.7533	0.314872	12.12	0.115326	13.9033	0.787768	12.4733	0.847788
AT1G02750		Drought-responsive family protein	21.2533	1.39324	19.7267	0.996616	21.14	0.600083	20.4733	0.903997
AT1G02760		pre-tRNA	0	0	0.0933333	0.048074	0	0	0.0466667	0.0466667
AT1G02770		Protein of unknown function (DUF626)	0.59	0.111505	0.35	0.0832666	2.28667	0.475757	0.446667	0.169542
AT1G02780	emb2386	Ribosomal protein L19e family protein	820.273	4.49594	782.093	43.3599	944.42	16.1435	907.033	31.1902
AT1G02790	PGA4	polygalacturonase 4	0	0	0	0	0	0	0	0
AT1G02800	ATCEL2, CEL2	cellulase 2	1.38	0.0907377	1.55667	0.0906152	1.58	0.205508	1.95	0.180278
AT1G02810		Plant invertase/pectin methylesterase inhibitor superfamily	15.8	1.202	11.5367	1.65308	15.3933	2.37314	20.3967	3.65206
AT1G02813		Protein of unknown function, DUF538	0.0833333	0.0833333	0.226667	0.115662	0.19	0.112694	0.196667	0.098714
AT1G02816		Protein of unknown function, DUF538	35.8667	0.253136	37.5	1.07462	39.11	2.05371	37.95	0.640807
AT1G02820		Late embryogenesis abundant 3 (LEA3) family protein	26.8133	2.19071	23.5467	3.80573	33.1767	0.47372	32.43	2.47549
AT1G02830		Ribosomal L22e protein family	0	0	0	0	0	0	0	0
AT1G02840	SR1, ATSRP34, SRP34, SR34, At-SR34	RNA-binding (RRM/RBD/RNP motifs) family protein	82.9433	2.13334	88.0433	1.64566	96.58	1.45895	83.0933	2.47387
AT1G02850	BGLU11	beta glucosidase 11	25.4833	2.233	25.1333	0.412809	30.54	0.793872	27.5767	1.5701
AT1G02860	NLA, BAH1	SPX (SYG1/Pho81/XPR1) domain-containing protein	29.05	0.847191	31.0833	1.45493	33.01	3.46	35.9167	2.05259
AT1G02870		FUNCTIONS IN: molecular_function unknown; INVOLVED IN: biological_process unknown; EXPRESSED IN: 23 plant structures; EXPRESSED DURING: 13 growth stages; CONTAINS InterPro DOMAIN/s: Ribosome biogenesis protein Nop16 (InterPro:IPR019002); Has 104 Blast hits to 104 proteins in 57 species: Archae - 0; Bacteria - 0; Metazoa - 0; Fungi - 63; Plants - 35; Viruses - 0; Other Eukaryotes - 6 (source: NCBI…	22.3067	0.90674	20.7	1.61544	31.98	0.860949	23.7933	0.768989
AT1G02880	TPK1	thiamin pyrophosphokinase1	24.1467	0.403911	25.35	1.62118	24.26	0.43062	25.6067	0.965787
AT1G02890		AAA-type ATPase family protein	34.9367	0.846489	40.03	0.730821	39.52	0.342977	40.13	0.835125
AT1G02900	RALFL1, RALF1, ATRALF1	rapid alkalinization factor 1	89.51	4.98093	80.09	7.46821	93.3	2.27124	102.82	8.15651
AT1G02910	LPA1	tetratricopeptide repeat (TPR)-containing protein	42.6467	1.81586	43.0133	0.88815	47.38	0.670398	40.6267	0.709397
AT1G02920	ATGSTF7, GST11, ATGSTF8, GSTF7, ATGST11	glutathione S-transferase 7	142.863	19.2759	116.087	5.11298	90.1733	9.90909	109.47	5.43467
AT1G02930	ATGSTF6, GST1, ERD11, ATGSTF3, GSTF6, ATGST1	glutathione S-transferase 6	153.643	21.204	161.727	9.47939	103.053	7.0595	117.53	5.74228
AT1G02940	ATGSTF5, GSTF5	glutathione S-transferase (class phi) 5	0.88	0.043589	1.59	0.153948	1.36333	0.228133	1.6	0.465224
AT1G02950	ATGSTF4, GST31, GSTF4	glutathione S-transferase F4	17.3367	0.933548	18.3933	1.32783	16.5867	0.365574	19.9967	1.32177
AT1G02952		other RNA	0	0	0	0	0	0	0	0
AT1G02960		unknown protein; BEST Arabidopsis thaliana protein match is: unknown protein (TAIR:AT1G02965.1); Has 83 Blast hits to 82 proteins in 37 species: Archae - 0; Bacteria - 2; Metazoa - 20; Fungi - 7; Plants - 29; Viruses - 0; Other Eukaryotes - 25 (source: NCBI BLink).	16.9	0.970275	17.21	0.555068	16.7533	0.498342	15.88	0.365103
AT1G02965		unknown protein; BEST Arabidopsis thaliana protein match is: unknown protein (TAIR:AT1G02960.3); Has 8 Blast hits to 8 proteins in 2 species: Archae - 0; Bacteria - 0; Metazoa - 0; Fungi - 0; Plants - 8; Viruses - 0; Other Eukaryotes - 0 (source: NCBI BLink).	0	0	0	0	0	0	0.106667	0.0560753
AT1G02970	WEE1, ATWEE1	WEE1 kinase homolog	2.91	0.43062	2.74667	0.0463081	3.37667	0.125477	3.27333	0.224078
AT1G02980	CUL2, ATCUL2	cullin 2	0.09	0	0.0733333	0.0233333	0.0933333	0.0202759	0.12	0.0550757
AT1G02990		BEST Arabidopsis thaliana protein match is: CW-type Zinc Finger (TAIR:AT3G62900.1); Has 5847 Blast hits to 4410 proteins in 438 species: Archae - 17; Bacteria - 452; Metazoa - 2463; Fungi - 354; Plants - 306; Viruses - 11; Other Eukaryotes - 2244 (source: NCBI BLink).	10.9767	0.333283	10.8433	0.534114	11.3133	0.182239	12.4567	0.303113
AT1G03000	PEX6	peroxin 6	14.02	0.409919	15.3867	0.203497	16.2133	0.165764	13.8133	0.411353
AT1G03010		Phototropic-responsive NPH3 family protein	1.06667	0.148137	1.16	0.217792	1.97	0.177858	1.82333	0.024037
AT1G03020		Thioredoxin superfamily protein	6.23	0.912159	6.00333	1.21438	6.68	0.193132	6.53333	0.873391
AT1G03022		unknown protein; Has 30201 Blast hits to 17322 proteins in 780 species: Archae - 12; Bacteria - 1396; Metazoa - 17338; Fungi - 3422; Plants - 5037; Viruses - 0; Other Eukaryotes - 2996 (source: NCBI BLink).	0	0	0	0	0	0	0	0
AT1G03030		P-loop containing nucleoside triphosphate hydrolases superfamily protein	23.3167	0.383159	23.51	0.701641	22.6767	0.997352	23.73	1.41783
AT1G03040		basic helix-loop-helix (bHLH) DNA-binding superfamily protein	33.1633	0.627384	30.8833	0.692106	34.2067	0.356199	34.3833	2.27758
AT1G03050		ENTH/ANTH/VHS superfamily protein	0.176667	0.0648931	0.0866667	0.0676593	0.103333	0.034801	0.13	0.0173205
AT1G03055		unknown protein; BEST Arabidopsis thaliana protein match is: unknown protein (TAIR:AT1G64680.1); Has 143 Blast hits to 143 proteins in 26 species: Archae - 0; Bacteria - 6; Metazoa - 0; Fungi - 0; Plants - 122; Viruses - 0; Other Eukaryotes - 15 (source: NCBI BLink).	10.9833	0.983486	10.9033	0.858377	6.13333	0.212629	9.44667	0.730396
AT1G03060	SPI	Beige/BEACH domain ;WD domain, G-beta repeat protein	8.43333	0.478377	8.79333	0.20955	9.02333	0.291681	10.19	0.34176
AT1G03070		Bax inhibitor-1 family protein	2.13667	0.242647	1.52	0.167033	2.55333	0.0726483	2.60667	0.144952
AT1G03080		kinase interacting (KIP1-like) family protein	27.7933	1.53243	32.9367	1.29396	28.55	0.587906	37.9467	0.329511
AT1G03090	MCCA	methylcrotonyl-CoA carboxylase alpha chain, mitochondrial / 3-methylcrotonyl-CoA carboxylase 1 (MCCA)	39.25	5.05533	70.7667	3.09887	47.6533	4.99151	43.7533	3.90014
AT1G03100		Pentatricopeptide repeat (PPR) superfamily protein	2.21667	0.0176383	2.12667	0.0688799	2.76667	0.126667	2.21333	0.0933333
AT1G03103		Bifunctional inhibitor/lipid-transfer protein/seed storage 2S albumin superfamily protein	0	0	0	0	0	0	0	0
AT1G03106		unknown protein; Has 35333 Blast hits to 34131 proteins in 2444 species: Archae - 798; Bacteria - 22429; Metazoa - 974; Fungi - 991; Plants - 531; Viruses - 0; Other Eukaryotes - 9610 (source: NCBI BLink).	0.153333	0.0768838	0.0666667	0.0666667	2.20667	0.244563	0.3	0.0251661
AT1G03110	TRM82, AtTRM82	Transducin/WD40 repeat-like superfamily protein	12.6567	0.2373	12.3033	0.541859	15.74	0.965764	14.5	0.522909
AT1G03120	ATRAB28, RAB28	responsive to abscisic acid 28	1.53333	0.383377	1.51333	0.0578312	0.64	0.116762	0.633333	0.153442
AT1G03130	PSAD-2	photosystem I subunit D-2	506.65	41.6653	587.17	58.0083	314.56	4.88873	560.287	66.9878
AT1G03140		splicing factor Prp18 family protein	42.22	1.20554	47.16	2.36581	46.0833	1.04706	48.0067	1.68104
AT1G03150		Acyl-CoA N-acyltransferases (NAT) superfamily protein	30.8	0.384318	31.8567	2.07451	34.47	0.891871	30.8633	0.829143
AT1G03160	FZL	FZO-like	23.4267	0.452561	24.3367	0.518984	26.5033	1.01827	21.4367	0.503201
AT1G03170		Protein of unknown function (DUF3049)	0.653333	0.152133	0.35	0.0493288	0.396667	0.0648931	1.18	0.145029
AT1G03180		unknown protein; Has 36 Blast hits to 36 proteins in 15 species: Archae - 0; Bacteria - 0; Metazoa - 3; Fungi - 0; Plants - 33; Viruses - 0; Other Eukaryotes - 0 (source: NCBI BLink).	3.53	0.325628	3.99333	0.0688799	4.67333	0.320538	3.78667	0.428576
AT1G03190	ATXPD, UVH6	RAD3-like DNA-binding helicase protein	6.29333	0.587235	5.71667	0.290364	6.7	0.0862168	6.67	0.160416
AT1G03200		unknown protein; BEST Arabidopsis thaliana protein match is: unknown protein (TAIR:AT1G03240.1); Has 2 Blast hits to 2 proteins in 1 species: Archae - 0; Bacteria - 0; Metazoa - 0; Fungi - 0; Plants - 2; Viruses - 0; Other Eukaryotes - 0 (source: NCBI BLink).	24.9167	2.5903	20.2633	1.87975	22.18	1.99773	18.9033	3.65764
AT1G03210		Phenazine biosynthesis PhzC/PhzF protein	25.54	0.825288	26.7833	1.47106	33.21	1.00808	32.2967	4.33381
AT1G03220		Eukaryotic aspartyl protease family protein	115.17	10.3729	127.433	1.71037	139.983	2.19637	122.983	7.76395
AT1G03230		Eukaryotic aspartyl protease family protein	21.76	1.735	22.5867	1.32062	26.7767	0.204966	22.9067	1.68358
AT1G03240		unknown protein; BEST Arabidopsis thaliana protein match is: unknown protein (TAIR:AT1G03200.1); Has 2 Blast hits to 2 proteins in 1 species: Archae - 0; Bacteria - 0; Metazoa - 0; Fungi - 0; Plants - 2; Viruses - 0; Other Eukaryotes - 0 (source: NCBI BLink).	9.10667	2.86436	7.96667	0.40292	7.00667	0.378609	7.87	0.765659
AT1G03250		unknown protein; Has 89 Blast hits to 89 proteins in 31 species: Archae - 0; Bacteria - 0; Metazoa - 31; Fungi - 0; Plants - 48; Viruses - 0; Other Eukaryotes - 10 (source: NCBI BLink).	31.76	2.19395	30.2733	1.10649	36.1167	0.617639	32.1433	3.11719
AT1G03260		SNARE associated Golgi protein family	7.29	0.641327	7.41333	0.141696	9.22333	0.285268	8.53333	0.438837
AT1G03270		CBS domain-containing protein with a domain of unknown function (DUF21)	2.67333	0.256212	3.21	0.219317	3.09333	0.232475	3.30333	0.16272
AT1G03280		Transcription factor TFIIE, alpha subunit	21.0367	0.0548736	21.5433	0.330774	25.8967	0.187023	23.6233	0.442129
AT1G03290		unknown protein; BEST Arabidopsis thaliana protein match is: unknown protein (TAIR:AT4G02880.2); Has 13587 Blast hits to 10183 proteins in 1114 species: Archae - 257; Bacteria - 2402; Metazoa - 5637; Fungi - 960; Plants - 675; Viruses - 54; Other Eukaryotes - 3602 (source: NCBI BLink).	22.83	0.420159	21.56	0.267644	21.5833	0.349014	23.7967	0.155599
AT1G03300	ATDUF1, DUF1	DOMAIN OF UNKNOWN FUNCTION 724 1	5.83333	0.0437163	6.87667	0.613225	7.98	0.482113	8.04667	0.275459
AT1G03310	ATISA2, ISA2, DBE1, BE2	debranching enzyme 1	25.3933	2.53464	20.5467	0.713263	25.0533	0.959242	21.2167	1.06843
AT1G03320		unknown protein; Has 1038 Blast hits to 683 proteins in 112 species: Archae - 4; Bacteria - 14; Metazoa - 318; Fungi - 117; Plants - 86; Viruses - 8; Other Eukaryotes - 491 (source: NCBI BLink).	0.563333	0.109138	0.45	0.190788	0.583333	0.24251	0.453333	0.0635959
AT1G03330		Small nuclear ribonucleoprotein family protein	53.8067	0.604685	53.9333	2.38622	53.4333	2.32713	51.2533	1.69592
AT1G03340		unknown protein; BEST Arabidopsis thaliana protein match is: unknown protein (TAIR:AT4G02920.1); Has 44 Blast hits to 41 proteins in 13 species: Archae - 0; Bacteria - 1; Metazoa - 0; Fungi - 0; Plants - 43; Viruses - 0; Other Eukaryotes - 0 (source: NCBI BLink).	2.01667	0.143798	1.88667	0.0606447	2.33667	0.127061	1.85667	0.203415
AT1G03350		BSD domain-containing protein	38.5767	0.7373	40.1167	0.945063	43.5867	0.199527	41.54	0.498029
AT1G03360	ATRRP4, RRP4	ribosomal RNA processing 4	13.5	1.05987	13.62	0.323471	18.9667	1.24742	14.99	0.743572
AT1G03365		RING/U-box superfamily protein	13.0233	0.262636	14.8133	0.749941	16.2033	0.4933	14.9933	0.562564
AT1G03370		C2 calcium/lipid-binding and GRAM domain containing protein	14.7533	0.907842	16.5067	0.459359	14.5133	0.270883	14.9733	0.207953
AT1G03380	ATATG18G, ATG18G	homolog of yeast autophagy 18 (ATG18) G	19.5333	0.807307	19.77	0.466798	20.7367	0.310125	19.74	0.133167
AT1G03390		HXXXD-type acyl-transferase family protein	0.03	0.0152753	0	0	0.106667	0.0536449	0.03	0.03
AT1G03400		2-oxoglutarate (2OG) and Fe(II)-dependent oxygenase superfamily protein	14.46	2.64719	16.05	1.13183	16.1467	0.732628	13.9167	0.220177
AT1G03410	2A6	2-oxoglutarate (2OG) and Fe(II)-dependent oxygenase superfamily protein	2.39	0.10583	2.96667	0.157727	3.33667	0.170326	2.65333	0.0560753
AT1G03420	Sadhu4-2	transposable element gene	20.3333	0.300019	20.3967	0.819234	18.4833	0.899265	23.2067	1.10551
AT1G03430	AHP5	histidine-containing phosphotransfer factor 5	33.3	2.71829	31.2567	0.139084	39.54	2.57294	38.78	4.22716
AT1G03440		Leucine-rich repeat (LRR) family protein	12.1233	0.145182	10.95	0.442418	8.56	0.275379	10.3833	0.365529
AT1G03445	BSU1	Serine/threonine protein phosphatase family protein	0.23	0.0378594	0.143333	0.0133333	0.206667	0.0384419	0.223333	0.0218581
AT1G03457		RNA-binding (RRM/RBD/RNP motifs) family protein	11.16	0.464363	12.6867	0.265602	13.4767	0.171691	13.87	0.295353
AT1G03470		Kinase interacting (KIP1-like) family protein	22.07	2.01882	23.6633	3.80764	15.8233	1.00916	17.73	2.8895
AT1G03475	LIN2, HEMF1, ATCPO-I	Coproporphyrinogen III oxidase	194.347	5.03937	178.563	4.33707	193.343	1.49043	157.367	4.45712
AT1G03490	ANAC006, NAC006	NAC domain containing protein 6	0.04	0.04	0	0	0	0	0	0
AT1G03495		HXXXD-type acyl-transferase family protein	6.11	0.115326	7.56	0.397157	9.73	0.473533	8.84	0.288675
AT1G03502		snoRNA	22.8333	5.86792	20.0333	3.04064	15.5933	1.0442	24.47	3.00486
AT1G03506		snoRNA	7.00333	2.37445	4.27667	0.728957	2.55333	0.832513	1.47667	0.146211
AT1G03510		Tetratricopeptide repeat (TPR)-like superfamily protein	1.45	0.161967	1.16	0.165025	2.41333	0.381983	1.69667	0.216667
AT1G03515		pre-tRNA	0	0	0.0366667	0.0366667	0.0466667	0.0466667	0.0266667	0.0266667
AT1G03520		Core-2/I-branching beta-1,6-N-acetylglucosaminyltransferase family protein	13.1433	0.109747	14.0733	0.476841	12.9967	0.940219	14.18	0.62482
AT1G03530	ATNAF1, NAF1	nuclear assembly factor 1	11.2533	0.216667	10.4533	0.553243	15.7733	0.11921	13.25	0.608632
AT1G03540		Pentatricopeptide repeat (PPR-like) superfamily protein	2.44	0.0404145	2.22667	0.194708	2.81667	0.0841295	2.34667	0.185592
AT1G03545		Potential natural antisense gene, locus overlaps with AT1G03550	1.36	0.155349	1.79333	0.2818	1.98	0.134536	1.55333	0.0669162
AT1G03550		Secretory carrier membrane protein (SCAMP) family protein	9.11333	0.103976	9.14333	0.574466	11.64	0.262869	9.9	0.76
AT1G03560		Pentatricopeptide repeat (PPR-like) superfamily protein	8.56	0.465009	9.03333	0.357134	10.66	0.459239	9.40667	0.233119
AT1G03570		pre-tRNA	0	0	0	0	0	0	0.373333	0.373333
AT1G03580		pseudogene, meprin and TRAF homology (MATH) domain protein -related, weak similarity to ubiquitin-specific protease 12 (Arabidopsis thaliana) GI:11993471; contains weak hit to Pfam PF00917: MATH domain	2.63	0.292632	2.76	0.333067	4.80333	0.246667	1.59333	0.179382
AT1G03590		Protein phosphatase 2C family protein	37.7867	0.814173	42.1433	0.313174	34.8467	2.11266	42.4267	0.293106
AT1G03600	PSB27	photosystem II family protein	445.1	20.247	460.373	8.35099	317.95	26.2743	362.94	5.91889
AT1G03610		Protein of unknown function (DUF789)	48.59	4.7868	63.8033	5.1055	46.65	3.5154	63.7467	2.00835
AT1G03620		ELMO/CED-12 family protein	2.29333	0.169738	3.24333	0.259829	2.98	0.616955	3.63667	0.428576
AT1G03630	POR C, PORC	protochlorophyllide oxidoreductase C	156.59	5.06164	156.227	6.35346	114.863	6.34587	131.873	0.700484
AT1G03640		pre-tRNA	0.06	0.06	0	0	0.0466667	0.0466667	0.0366667	0.0366667
AT1G03650		Acyl-CoA N-acyltransferases (NAT) superfamily protein	3.84667	0.527899	3.89	0.643454	5.24667	1.17232	3.99333	0.00666667
AT1G03660		Ankyrin-repeat containing protein	4.77667	0.732628	4.6	1.06297	5.12	0.320468	6.54333	0.193247
AT1G03670		ankyrin repeat family protein	0.0233333	0.0120185	0	0	0	0	0.0166667	0.0166667
AT1G03680	ATHM1, TRX-M1, ATM1, THM1	thioredoxin M-type 1	427.137	9.52587	403.127	10.513	370.787	4.31125	336.97	6.72469
AT1G03687		DTW domain-containing protein	8.55667	0.939935	10.0767	0.61904	10.3	0.195021	9.41	0.297714
AT1G03700		Uncharacterised protein family (UPF0497)	4.13	0.630661	4.10667	0.358205	4.77667	0.343721	3.82	0.923544
AT1G03710		Cystatin/monellin superfamily protein	0.21	0.0404145	0.35	0.14	0.58	0.155027	0.33	0.0896289
AT1G03720		Cysteine proteinases superfamily protein	0	0	0	0	0	0	0	0
AT1G03730		unknown protein; BEST Arabidopsis thaliana protein match is: unknown protein (TAIR:AT4G03600.1); Has 50 Blast hits to 50 proteins in 10 species: Archae - 0; Bacteria - 0; Metazoa - 0; Fungi - 0; Plants - 50; Viruses - 0; Other Eukaryotes - 0 (source: NCBI BLink).	18.3933	1.48279	13.5	0.0945163	14.7633	0.288983	14.68	0.655744
AT1G03740		Protein kinase superfamily protein	42.2233	2.5772	43.7933	1.62401	37.7833	1.92209	39.2933	0.737481
AT1G03743		snoRNA	0	0	0	0	0	0	1.22667	0.614012
AT1G03746		snoRNA	0	0	0	0	0	0	0	0
AT1G03750	CHR9	switch 2	3.52	0.149778	3.73333	0.375648	4.32	0.151438	4.11	0.313422
AT1G03760		Prefoldin chaperone subunit family protein	9.12667	0.448566	10.56	0.995707	13.8267	0.909255	11.78	0.417892
AT1G03770	ATRING1B, RING1B	RING 1B	7.06667	0.654582	7.45667	0.788888	10.4167	0.5584	8.88333	0.451565
AT1G03780	TPX2	targeting protein for XKLP2	7.68667	0.812657	7.45	0.37072	9.23333	0.40924	10.18	0.685055
AT1G03790	SOM	Zinc finger C-x8-C-x5-C-x3-H type family protein	0.483333	0.0768838	0.72	0.184752	1.04667	0.110504	0.376667	0.0584047
AT1G03800	ERF10, ATERF10	ERF domain protein 10	1.74	0.322542	1.53333	0.213099	1.14	0.273008	1.57333	0.231685
AT1G03810		Nucleic acid-binding, OB-fold-like protein	0	0	0	0	0	0	0	0
AT1G03820		unknown protein; FUNCTIONS IN: molecular_function unknown; INVOLVED IN: biological_process unknown; LOCATED IN: endomembrane system; EXPRESSED IN: 21 plant structures; EXPRESSED DURING: 13 growth stages; Has 1345 Blast hits to 1122 proteins in 102 species: Archae - 2; Bacteria - 28; Metazoa - 28; Fungi - 30; Plants - 109; Viruses - 0; Other Eukaryotes - 1148 (source: NCBI BLink).	21.3567	3.18671	18.83	3.95688	19.7433	1.12846	35.5133	1.42729
AT1G03830		guanylate-binding family protein	5.21	0.299555	5.73	0.585064	6.65667	0.432139	6.06	0.101489
AT1G03840	MGP	C2H2 and C2HC zinc fingers superfamily protein	3.68333	0.27552	4.01667	0.216205	5.03	0.176163	5.59667	0.25208
AT1G03850		Glutaredoxin family protein	66.1667	5.67057	70.3167	5.33398	68.06	3.46535	60.41	2.95318
AT1G03860	ATPHB2, PHB2	prohibitin 2	64.5567	1.82699	63.6767	1.9467	85.6333	0.398427	70.3067	3.34011
AT1G03870	FLA9	FASCICLIN-like arabinoogalactan 9	218.133	6.97499	214.717	11.9912	333.527	6.11332	291.437	6.94448
AT1G03880	CRU2, CRB	cruciferin 2	0	0	0.0566667	0.034801	0.0633333	0.0375648	0.0166667	0.0166667
AT1G03890		RmlC-like cupins superfamily protein	0	0	0	0	0.0233333	0.0233333	0	0
AT1G03900	ATNAP4, NAP4	non-intrinsic ABC protein 4	70.29	2.53259	70.5933	1.97539	83.5933	1.91064	73.6933	0.904845
AT1G03905		P-loop containing nucleoside triphosphate hydrolases superfamily protein	6.82667	1.06373	7.18	0.767094	8.34333	0.58678	8.09	0.986019
AT1G03910		EXPRESSED IN: 25 plant structures; EXPRESSED DURING: 13 growth stages; CONTAINS InterPro DOMAIN/s: Cactin protein, cactus-binding domain, C-terminal (InterPro:IPR019134), Cactin, central region (InterPro:IPR018816); BEST Arabidopsis thaliana protein match is: unknown protein (TAIR:AT2G36815.2); Has 11711 Blast hits to 7382 proteins in 452 species: Archae - 31; Bacteria - 352; Metazoa - 6006; Fung…	33.2467	0.175341	36.0533	0.762306	40.6467	0.891148	37.6767	0.997619
AT1G03920		Protein kinase family protein	2.64667	0.182056	3.18	0.275379	3.41333	0.164553	4.54333	0.440467
AT1G03930	ADK1, CKL9ALPHA, CKL9BETA	dual specificity kinase 1	27.1633	1.19619	25.0733	0.483126	26.8033	0.669959	28.3567	0.840185
AT1G03935		snoRNA	4.69	2.19438	9.32	0.505206	2.01333	1.15478	5.07	1.11577
AT1G03940		HXXXD-type acyl-transferase family protein	4.95333	0.313174	5.29333	0.382506	6.53667	0.322714	7.33	0.460905
AT1G03950	VPS2.3	vacuolar protein sorting-associated protein 2.3	19.8867	0.837781	19.66	0.279702	19.4067	0.365529	22.2033	0.315454
AT1G03960		Calcium-binding EF hand family protein	6.70667	0.381983	6.01333	0.249154	7.42333	0.106823	6.49	0.218251
AT1G03970	GBF4	G-box binding factor 4	24.38	1.02997	27.47	0.363639	30.0733	0.328448	27.9	0.07
AT1G03980	ATPCS2, PCS2	phytochelatin synthase 2	0.696667	0.0218581	0.8	0.141774	0.86	0.135769	1.13333	0.270883
AT1G03982		PAK-box/P21-Rho-binding family protein	0	0	0	0	0	0	0	0
AT1G03990		Long-chain fatty alcohol dehydrogenase family protein	1.74667	0.434255	1.55667	0.176478	1.38	0.06245	1.30333	0.116952
AT1G04000		unknown protein; BEST Arabidopsis thaliana protein match is: unknown protein (TAIR:AT5G44060.1); Has 62 Blast hits to 62 proteins in 10 species: Archae - 0; Bacteria - 0; Metazoa - 0; Fungi - 0; Plants - 62; Viruses - 0; Other Eukaryotes - 0 (source: NCBI BLink).	13.2733	0.660539	12.9367	0.582876	11.88	1.10123	12.5867	1.42761
AT1G04010	PSAT1, ATPSAT1	phospholipid sterol acyl transferase 1	4.50333	0.121974	4.79667	0.0917121	5.67333	0.271866	5.4	0.305123
AT1G04020	ATBARD1, BARD1, ROW1	breast cancer associated RING 1	5.4	0.324705	5.00667	0.344545	7.82	0.693998	6.23333	0.31184
AT1G04030		unknown protein; BEST Arabidopsis thaliana protein match is: unknown protein (TAIR:AT5G44040.1); Has 1835 Blast hits to 1511 proteins in 238 species: Archae - 7; Bacteria - 164; Metazoa - 377; Fungi - 135; Plants - 187; Viruses - 22; Other Eukaryotes - 943 (source: NCBI BLink).	5.96	0.208806	6.46667	0.353522	7.46	0.209841	7.13667	0.293561
AT1G04040		HAD superfamily, subfamily IIIB acid phosphatase	177.517	13.472	177.17	14.454	241.397	4.48838	220.9	9.33083
AT1G04050	SUVR1, SDG13	homolog of SU(var)3-9 1	2.26667	0.226667	2.41667	0.135933	3.36	0.29023	3.46333	0.0635959
AT1G04070	TOM22-I, ATTOM22-I	translocase of outer membrane 22-I	11.7667	1.25494	10.9567	0.675533	14.57	0.997146	11.97	0.572393
AT1G04080	PRP39	Tetratricopeptide repeat (TPR)-like superfamily protein	39.1967	0.597839	41.0733	0.546392	50.2733	1.29678	45.3367	0.318346
AT1G04090		Plant protein of unknown function (DUF946)	0.6	0.138684	0.69	0.0472582	0.843333	0.0940449	0.68	0.0680686
AT1G04100	IAA10	indoleacetic acid-induced protein 10	7.04	0.600528	5.71	0.676855	7.2	0.748487	6.79	0.793242
AT1G04110	SDD1	Subtilase family protein	4.88	0.242693	4.65667	0.451676	4.04667	0.19342	4.53333	0.0120185
AT1G04120	ATMRP5, MRP5, ATABCC5, ABCC5	multidrug resistance-associated protein 5	26.53	1.59258	26.0967	0.81736	29.0233	0.387743	32.35	0.145717
AT1G04130	TPR2, AtTPR2	Tetratricopeptide repeat (TPR)-like superfamily protein	8.62	0.472864	8.47333	0.596499	10.2467	0.421202	10.1533	0.0581187
AT1G04140		Transducin family protein / WD-40 repeat family protein	34.09	1.11805	36.6833	0.794949	40.5667	0.235891	36.8033	0.560278
AT1G04150		C2 calcium/lipid-binding plant phosphoribosyltransferase family protein	0.11	0.04	0.103333	0.0166667	0.2	0.0763763	0.0833333	0.0145297
AT1G04160	XIB, ATXIB, XI-8, XI-B	myosin XI B	4.18667	0.30683	4.03	0.0208167	4.55333	0.242097	5.02	0.0251661
AT1G04170	EIF2 GAMMA	eukaryotic translation initiation factor 2 gamma subunit	83.4067	3.02942	78.1767	2.61614	98.9867	1.02082	84.18	2.68718
AT1G04171		unknown protein; Has 30201 Blast hits to 17322 proteins in 780 species: Archae - 12; Bacteria - 1396; Metazoa - 17338; Fungi - 3422; Plants - 5037; Viruses - 0; Other Eukaryotes - 2996 (source: NCBI BLink).	0	0	0	0	0	0	0	0
AT1G04180	YUC9	YUCCA 9	1.27	0.112694	0.976667	0.22281	1.15	0.0832666	2.69	0.255343
AT1G04190	TPR3	Tetratricopeptide repeat (TPR)-like superfamily protein	28.8333	0.703428	27.7667	0.74405	34.12	0.526023	31.72	0.3751
AT1G04200		FUNCTIONS IN: molecular_function unknown; INVOLVED IN: N-terminal protein myristoylation; LOCATED IN: cellular_component unknown; EXPRESSED IN: 22 plant structures; EXPRESSED DURING: 13 growth stages; CONTAINS InterPro DOMAIN/s: Dymeclin (InterPro:IPR019142); Has 395 Blast hits to 389 proteins in 117 species: Archae - 0; Bacteria - 0; Metazoa - 262; Fungi - 21; Plants - 68; Viruses - 0; Other Euk…	13.32	0.791854	15.86	0.692556	16.38	0.291947	15.9233	0.229807
AT1G04210		Leucine-rich repeat protein kinase family protein	26.8233	0.239188	29.1933	0.932958	28.9833	0.506634	28.73	1.70871
AT1G04220	KCS2	3-ketoacyl-CoA synthase 2	9.45667	0.279066	6.75	0.425088	10.11	0.575702	11.76	1.13778
AT1G04230		Protein of unknown function (DUF2361)	10.09	0.405134	11.1467	0.578081	10.39	0.0929157	11.0933	0.180216
AT1G04240	SHY2, IAA3	AUX/IAA transcriptional regulator family protein	58.1067	2.98629	63.3067	2.55751	60.0967	0.520139	74.5767	4.55644
AT1G04250	AXR3, IAA17	AUX/IAA transcriptional regulator family protein	87.4467	1.79016	94.6333	2.30056	91.4	2.09817	124.39	1.09002
AT1G04260	MPI7, MPIP7, PRA1.D	CAMV movement protein interacting protein 7	13.0033	1.19785	15.8767	1.16579	17.0133	0.948549	15.9433	0.530482
AT1G04270	RPS15	cytosolic ribosomal protein S15	462.417	6.41423	451.477	25.5137	562.17	13.6164	485.697	3.00561
AT1G04280		P-loop containing nucleoside triphosphate hydrolases superfamily protein	37.4567	0.477854	39.8667	1.11044	36.37	0.915223	41.0233	1.06186
AT1G04290		Thioesterase superfamily protein	31.9933	1.39954	30.0267	1.04199	30.9433	1.79967	35.9333	1.18688
AT1G04295		other RNA	0.566667	0.10105	0.856667	0.17742	0.616667	0.397674	0.806667	0.16272
AT1G04300		TRAF-like superfamily protein	38.3767	0.911671	40.5867	1.17335	41.2633	1.35598	43.66	1.0151
AT1G04310	ERS2	ethylene response sensor 2	10.5833	0.753665	9.22	0.629312	11.8867	0.798422	10.8633	0.356339
AT1G04320		pre-tRNA	0	0	0	0	0	0	0	0
AT1G04330		unknown protein; FUNCTIONS IN: molecular_function unknown; INVOLVED IN: biological_process unknown; LOCATED IN: chloroplast; BEST Arabidopsis thaliana protein match is: unknown protein (TAIR:AT3G23170.1); Has 74 Blast hits to 74 proteins in 6 species: Archae - 0; Bacteria - 0; Metazoa - 0; Fungi - 0; Plants - 74; Viruses - 0; Other Eukaryotes - 0 (source: NCBI BLink).	2.64667	0.547002	2.65667	0.948092	3.05333	0.23751	3.85	0.471275
AT1G04340		HR-like lesion-inducing protein-related	34.0533	0.880385	34.1233	1.13452	37.5033	2.4525	38.8167	0.45725
AT1G04350		2-oxoglutarate (2OG) and Fe(II)-dependent oxygenase superfamily protein	55.7267	1.75348	53.8567	0.621888	42.3233	0.799924	55.49	0.784602
AT1G04360		RING/U-box superfamily protein	4.10667	0.925425	4.71333	0.273333	4.51	0.775048	4.07333	0.364707
AT1G04370	ATERF14, ERF14	Ethylene-responsive element binding factor 14	0.18	0.09	0.0666667	0.0666667	0.183333	0.183333	0.203333	0.0218581
AT1G04380		2-oxoglutarate (2OG) and Fe(II)-dependent oxygenase superfamily protein	0.326667	0.0731057	0.206667	0.072188	0.35	0.0680686	0.283333	0.0775314
AT1G04390		BTB/POZ domain-containing protein	5.23667	0.347387	5.14667	0.232188	5.47333	0.205372	5.45	0.109697
AT1G04400	CRY2, FHA, AT-PHH1, PHH1, ATCRY2	cryptochrome 2	94.2433	2.89253	98.7533	2.83967	100.353	1.73283	100.237	3.1835
AT1G04410		Lactate/malate dehydrogenase family protein	598.363	12.8204	623.227	13.089	685.293	7.14519	631.4	6.76759
AT1G04420		NAD(P)-linked oxidoreductase superfamily protein	104.697	1.70049	101.373	2.08487	96.0633	2.31748	85.22	2.79018
AT1G04425		other RNA	7.63	0.315119	7.48	0.915442	6.54333	0.805447	10.4367	0.782311
AT1G04430		S-adenosyl-L-methionine-dependent methyltransferases superfamily protein	73.8867	2.62456	82.6833	3.18754	94.0833	2.59554	89.2133	1.61213
AT1G04440	CKL13	casein kinase like 13	81.3133	4.92526	91.1733	4.00981	82.1567	2.65042	93.4	3.89867
AT1G04445		C2H2-like zinc finger protein	0.0333333	0.0333333	0.22	0.111355	0	0	0.04	0.04
AT1G04450	RIC3	ROP-interactive CRIB motif-containing protein 3	0	0	0	0	0	0	0	0
AT1G04457		Pseudogene of AT2G33450; 50S ribosomal protein L28, chloroplast (CL28)	0	0	0	0	0	0	0.103333	0.103333
AT1G04470		Protein of unknown function (DUF810)	0.0233333	0.0145297	0.0633333	0.0409607	0.0266667	0.0176383	0.0566667	0.0185592
AT1G04480		Ribosomal protein L14p/L23e family protein	211.58	20.7498	200.323	13.5991	263.373	15.2414	209.703	15.8566
AT1G04490		Protein of unknown function (DUF3527)	1.03667	0.315401	1.23667	0.230675	1.29667	0.205129	1.86333	0.102686
AT1G04500		CCT motif family protein	0.703333	0.100885	0.463333	0.099387	1.30333	0.0425572	0.96	0.166433
AT1G04501		unknown protein; Has 30201 Blast hits to 17322 proteins in 780 species: Archae - 12; Bacteria - 1396; Metazoa - 17338; Fungi - 3422; Plants - 5037; Viruses - 0; Other Eukaryotes - 2996 (source: NCBI BLink).	0	0	0	0	0	0	0	0
AT1G04510	MAC3A	MOS4-associated complex 3A	27.7567	1.11896	28.9333	0.308347	35.9667	1.72699	30.2367	0.713917
AT1G04520	PDLP2	plasmodesmata-located protein 2	34.5833	1.73138	27.72	0.37421	26.12	1.20509	38.0933	3.32795
AT1G04530	TPR4	Tetratricopeptide repeat (TPR)-like superfamily protein	89.44	4.655	74.8033	1.55645	67.1233	1.74112	83.8467	2.28272
AT1G04540		Calcium-dependent lipid-binding (CaLB domain) family protein	1.27667	0.0751295	1.35333	0.271682	1.89333	0.267416	1.37667	0.237861
AT1G04550	IAA12, BDL	AUX/IAA transcriptional regulator family protein	32.57	0.240278	29.8867	0.435597	30.0967	0.418104	35.6033	2.8648
AT1G04555		unknown protein; FUNCTIONS IN: molecular_function unknown; INVOLVED IN: biological_process unknown; LOCATED IN: cellular_component unknown; BEST Arabidopsis thaliana protein match is: unknown protein (TAIR:AT4G33380.1); Has 84 Blast hits to 83 proteins in 15 species: Archae - 0; Bacteria - 0; Metazoa - 9; Fungi - 0; Plants - 75; Viruses - 0; Other Eukaryotes - 0 (source: NCBI BLink).	7.54333	0.894135	7.90333	0.183697	7.56333	0.844617	10.5633	0.352436
AT1G04560		AWPM-19-like family protein	0.11	0.07	0.0666667	0.0338296	0.763333	0.291795	0	0
AT1G04570		Major facilitator superfamily protein	0.343333	0.0463081	0.403333	0.034801	0.36	0.115902	0.413333	0.0949269
AT1G04580	AAO4, ATAO-4, ATAO2, AO4	aldehyde oxidase 4	0.0533333	0.0202759	0.0133333	0.0133333	0.03	0.0152753	0.0233333	0.00333333
AT1G04590		BEST Arabidopsis thaliana protein match is: Pentatricopeptide repeat (PPR) superfamily protein (TAIR:AT4G21190.1); Has 111 Blast hits to 111 proteins in 15 species: Archae - 0; Bacteria - 0; Metazoa - 0; Fungi - 0; Plants - 109; Viruses - 0; Other Eukaryotes - 2 (source: NCBI BLink).	18.85	0.281603	18.0233	0.806357	22.4567	1.42022	19.9433	0.357134
AT1G04600	XIA, ATXIA	myosin XI A	0.253333	0.0202759	0.226667	0.0218581	0.35	0.04	0.3	0.0208167
AT1G04610	YUC3	YUCCA 3	2.03333	0.287595	1.81333	0.28881	1.95333	0.167066	2.46333	0.103333
AT1G04620		coenzyme F420 hydrogenase family / dehydrogenase, beta subunit family	27.0867	0.391975	23.36	2.0289	31.84	0.783858	19.1133	0.0751295
AT1G04625		Polynucleotidyl transferase, ribonuclease H-like superfamily protein	0.0466667	0.0466667	0	0	0.106667	0.106667	0.0733333	0.0733333
AT1G04630	MEE4	GRIM-19 protein	52.9567	0.697527	57.23	4.14314	60.59	0.854225	58.6633	2.7187
AT1G04635	EMB1687	ribonuclease P family protein / Rpp14 family protein	6.51	0.62482	5.22333	0.24835	6.46667	0.898152	5.76333	0.418104
AT1G04640	LIP2	lipoyltransferase 2	76.5033	0.638026	71.5833	3.23921	67.32	1.20503	62.1633	3.54139
AT1G04645		Plant self-incompatibility protein S1 family	0	0	0	0	0	0	0	0
AT1G04650		unknown protein; Has 30201 Blast hits to 17322 proteins in 780 species: Archae - 12; Bacteria - 1396; Metazoa - 17338; Fungi - 3422; Plants - 5037; Viruses - 0; Other Eukaryotes - 2996 (source: NCBI BLink).	1.47667	0.02848	1.37333	0.161692	1.73333	0.337902	1.72667	0.160243
AT1G04660		glycine-rich protein	0.636667	0.192729	0.283333	0.0375648	0.943333	0.221911	0.64	0.080829
AT1G04670		unknown protein; Has 40 Blast hits to 40 proteins in 14 species: Archae - 2; Bacteria - 5; Metazoa - 1; Fungi - 2; Plants - 30; Viruses - 0; Other Eukaryotes - 0 (source: NCBI BLink).	0.1	0.064291	0	0	0.05	0.05	0	0
AT1G04680		Pectin lyase-like superfamily protein	30.2067	1.05078	32.7	2.11604	39.1467	0.866436	42.59	1.32372
AT1G04684		unknown protein; Has 30201 Blast hits to 17322 proteins in 780 species: Archae - 12; Bacteria - 1396; Metazoa - 17338; Fungi - 3422; Plants - 5037; Viruses - 0; Other Eukaryotes - 2996 (source: NCBI BLink).	0	0	0	0	0	0	0	0
AT1G04690	KAB1, KV-BETA1	potassium channel beta subunit 1	79.18	3.6927	79.44	0.335609	96.87	2.48248	85.6267	2.12718
AT1G04700		PB1 domain-containing protein tyrosine kinase	2.09667	0.10729	2.10667	0.161486	2.05333	0.168951	3.02667	0.219418
AT1G04710	KAT1, PKT4	peroxisomal 3-ketoacyl-CoA thiolase 4	14.5067	0.36988	15.3733	0.337112	16.7667	0.739286	14.83	0.466083
AT1G04720		pre-tRNA	0	0	0	0	0	0	0	0
AT1G04730	CTF18	P-loop containing nucleoside triphosphate hydrolases superfamily protein	3.49	0.195533	3.82	0.372693	4.88	0.195533	4.22667	0.169542
AT1G04750	VAMP7B, VAMP721, ATVAMP721, AT VAMP7B	vesicle-associated membrane protein 721	89.6467	3.37261	87.1367	1.49279	110.677	3.52811	95.01	1.64755
AT1G04760	ATVAMP726, VAMP726	vesicle-associated membrane protein 726	5.37667	0.538712	4.29333	0.285034	6.85667	0.603333	5.91333	0.233904
AT1G04770		Tetratricopeptide repeat (TPR)-like superfamily protein	54.7467	4.62011	45.4167	4.74413	50.7967	2.20592	41.6567	3.17545
AT1G04778		unknown protein; FUNCTIONS IN: molecular_function unknown; INVOLVED IN: biological_process unknown; LOCATED IN: cellular_component unknown; Has 0 Blast hits to 0 proteins in 0 species (source: NCBI BLink).	1.48333	0.372216	0.796667	0.137154	1.55667	0.58766	1.95667	0.383507
AT1G04780		Ankyrin repeat family protein	30.87	0.896735	33.87	1.0404	32.67	0.680612	34.8667	1.35352
AT1G04790		RING/U-box superfamily protein	18.96	0.668905	19.7233	0.345704	21.3867	0.341874	19.8967	0.458342
AT1G04800		glycine-rich protein	365.14	6.58654	338.047	9.79325	270.583	11.202	307.737	29.4693
AT1G04810		26S proteasome regulatory complex, non-ATPase subcomplex, Rpn2/Psmd1 subunit	26.36	0.244336	26.34	0.646942	31.0567	0.304923	29.43	0.520865
AT1G04820	TUA4, TOR2	tubulin alpha-4 chain	203.843	3.52207	200.44	2.27106	304.557	4.18105	235.987	8.31552
AT1G04830		Ypt/Rab-GAP domain of gyp1p superfamily protein	12.8367	0.323797	12.2967	0.234544	15.1533	0.85429	13.74	0.305341
AT1G04840		Tetratricopeptide repeat (TPR)-like superfamily protein	0.87	0.110604	0.99	0.0602771	1.42667	0.290364	0.866667	0.132204
AT1G04850		ubiquitin-associated (UBA)/TS-N domain-containing protein	56.2867	1.23243	63.65	1.86178	70.6733	2.20202	71.3867	3.24502
AT1G04860	UBP2, ATUBP2	ubiquitin-specific protease 2	20.44	0.935361	19.5	0.902053	22.5033	0.167365	22.4233	0.220479
AT1G04870	PRMT10, ATPRMT10	protein arginine methyltransferase 10	19.1833	0.243402	17.92	0.96033	27.1033	0.864684	21.67	0.0416333
AT1G04880		HMG (high mobility group) box protein with ARID/BRIGHT DNA-binding domain	0.293333	0.0856997	0.503333	0.161795	0.693333	0.0371184	0.416667	0.0783865
AT1G04890		Protein of unknown function, DUF593	0	0	0	0	0.0133333	0.0133333	0	0
AT1G04900		Protein of unknown function (DUF185)	11.4067	0.418303	11.14	0.574572	16.1233	0.894731	12.54	0.489115
AT1G04910		O-fucosyltransferase family protein	18.3767	0.312214	18.9667	0.203661	24.4233	1.41291	20.3467	0.508407
AT1G04920	ATSPS3F, SPS3F	sucrose phosphate synthase 3F	0.786667	0.0949269	0.953333	0.0296273	0.796667	0.182787	0.82	0.0208167
AT1G04930		hydroxyproline-rich glycoprotein family protein	2.17333	0.216205	2.06333	0.244563	3.02333	0.236948	2.64667	0.135933
AT1G04940	TIC20	translocon at the inner envelope membrane of chloroplasts 20	47.89	2.22588	51.3967	1.91052	54.4967	1.97312	38.7933	3.83041
AT1G04945		HIT-type Zinc finger family protein	4.99667	0.282862	4.73333	0.243059	7.56	0.532541	5.02667	0.478063
AT1G04950	TAFII59, TAF6, ATTAF6	TATA BOX ASSOCIATED FACTOR II 59	13.7467	0.552097	14.8967	0.188532	15.3533	0.235396	14.91	0.720208
AT1G04960		Protein of unknown function (DUF1664)	23.3633	1.11311	23.7733	0.667191	27.1567	0.981858	26.0033	1.24956
AT1G04970		lipid-binding serum glycoprotein family protein	38.1367	1.03797	40.3667	0.412809	46.73	0.80829	44.42	1.78158
AT1G04980	ATPDIL2-2, ATPDI10, PDI10, PDIL2-2	PDI-like 2-2	19.9233	0.634621	22.31	0.731049	27.3933	1.17851	24.8133	1.52443
AT1G04985		unknown protein; Has 37 Blast hits to 37 proteins in 11 species: Archae - 0; Bacteria - 0; Metazoa - 0; Fungi - 0; Plants - 37; Viruses - 0; Other Eukaryotes - 0 (source: NCBI BLink).	42.7967	1.57778	44.38	1.94086	44.9067	1.32343	43.5333	0.867877
AT1G04990		Zinc finger C-x8-C-x5-C-x3-H type family protein	17.7767	1.24606	17.12	0.644438	20.11	0.255408	19.15	1.77975
AT1G05000		Phosphotyrosine protein phosphatases superfamily protein	34.8667	2.29508	27.3367	0.793186	36.1	1.23314	30.0033	1.02646
AT1G05010	EFE, ACO4, EAT1	ethylene-forming enzyme	562.11	33.6823	522.51	23.1737	604.45	38.1383	629.67	14.3472
AT1G05020		ENTH/ANTH/VHS superfamily protein	2.44667	0.282036	2.56	0.208167	4.61667	0.422624	2.73	0.275741
AT1G05030		Major facilitator superfamily protein	11.0533	0.47365	11.57	0.268514	12.9767	0.265225	10.3233	0.681819
AT1G05040		BEST Arabidopsis thaliana protein match is: Ubiquitin-associated (UBA) protein (TAIR:AT2G33010.1); Has 14 Blast hits to 12 proteins in 3 species: Archae - 0; Bacteria - 0; Metazoa - 0; Fungi - 0; Plants - 14; Viruses - 0; Other Eukaryotes - 0 (source: NCBI BLink).	0.0433333	0.0433333	0.0766667	0.0384419	0.163333	0.0491031	0.0366667	0.0366667
AT1G05055	ATGTF2H2, GTF2H2	general transcription factor II H2	7.04333	0.485707	7.28667	0.826747	8.46333	0.755961	7.92	0.215948
AT1G05060		unknown protein; Has 34 Blast hits to 34 proteins in 13 species: Archae - 0; Bacteria - 0; Metazoa - 0; Fungi - 0; Plants - 34; Viruses - 0; Other Eukaryotes - 0 (source: NCBI BLink).	17.5067	0.505382	18.4533	0.211371	19.8933	0.809636	19.71	1.75015
AT1G05061		Pseudogene of AT2G32630; pentatricopeptide (PPR) repeat-containing protein	1.08	0.288675	1.06667	0.439558	1.83333	0.153768	1.06667	0.204966
AT1G05065	CLE20	CLAVATA3/ESR-RELATED 20	3.00667	1.06603	2.86667	0.602946	2.59333	0.358717	2.90333	0.528688
AT1G05070		Protein of unknown function (DUF1068)	21.6667	0.206989	20.3967	0.543609	24.14	1.28508	21.7933	0.775593
AT1G05080		F-box/RNI-like/FBD-like domains-containing protein	0	0	0.0233333	0.0233333	0.0266667	0.0266667	0	0
AT1G05085		unknown protein; Has 35333 Blast hits to 34131 proteins in 2444 species: Archae - 798; Bacteria - 22429; Metazoa - 974; Fungi - 991; Plants - 531; Viruses - 0; Other Eukaryotes - 9610 (source: NCBI BLink).	0	0	0	0	0	0	0.18	0.18
AT1G05090		dentin sialophosphoprotein-related	13.02	0.280951	12.3033	1.23619	11.24	1.47564	13.9267	0.990998
AT1G05100	MAPKKK18	mitogen-activated protein kinase kinase kinase 18	0.47	0.10116	0.563333	0.048074	0.796667	0.0669162	1.06333	0.0808977
AT1G05120		Helicase protein with RING/U-box domain	14.9767	1.10324	15.6067	0.342653	16.4133	0.365255	16.2667	0.281977
AT1G05135		pseudogene of unknown protein	244.68	12.4074	179.563	3.64833	266.697	11.0367	174.82	10.1399
AT1G05136		unknown protein; Has 30201 Blast hits to 17322 proteins in 780 species: Archae - 12; Bacteria - 1396; Metazoa - 17338; Fungi - 3422; Plants - 5037; Viruses - 0; Other Eukaryotes - 2996 (source: NCBI BLink).	0	0	0	0	0	0	0	0
AT1G05140		Peptidase M50 family protein	77.4333	4.20954	69.5833	2.53795	63.6633	2.36907	59.5833	4.10408
AT1G05150		Calcium-binding tetratricopeptide family protein	28.8167	0.568311	30.2267	0.00881917	32.4433	0.548948	34.4867	1.01457
AT1G05160	CYP88A3, ATKAO1, KAO1	cytochrome P450, family 88, subfamily A, polypeptide 3	8.25	0.42336	7.48333	0.0523874	9.38333	0.434754	7.37333	0.492353
AT1G05170		Galactosyltransferase family protein	11.02	0.960052	9.31667	0.542412	9.84667	0.29475	12.3233	0.290364
AT1G05180	AXR1	NAD(P)-binding Rossmann-fold superfamily protein	23.9067	0.663735	25.4667	0.658719	32.66	0.407308	26.56	0.719328
AT1G05190	emb2394	Ribosomal protein L6 family	710.33	8.86757	678.68	28.3202	596.483	1.89182	553.8	33.7441
AT1G05200	ATGLR3.4, GLR3.4, GLUR3	glutamate receptor 3.4	19.2533	1.13738	16.8067	0.776538	18.5233	1.25691	16.0833	0.403416
AT1G05205		unknown protein; Has 44 Blast hits to 44 proteins in 16 species: Archae - 0; Bacteria - 0; Metazoa - 0; Fungi - 0; Plants - 44; Viruses - 0; Other Eukaryotes - 0 (source: NCBI BLink).	22.7733	0.421202	20.4467	0.970538	27.2233	2.31823	24.59	0.479618
AT1G05210		Transmembrane protein 97, predicted	8.06667	0.225191	9.34667	0.185861	11.1367	1.06723	11.6333	2.22563
AT1G05220		Transmembrane protein 97, predicted	2.47	0.450814	2.65333	0.350682	2.49667	0.414782	2.79333	0.354699
AT1G05230	HDG2	homeodomain GLABROUS 2	11.3033	0.415304	12.4633	0.512326	12.25	0.24173	13.7933	0.738339
AT1G05240		Peroxidase superfamily protein	39.0133	6.13317	42.4833	6.81525	54.4233	3.67167	88.8667	4.83612
AT1G05250		Peroxidase superfamily protein	0.366667	0.366667	0.543333	0.543333	0.276667	0.276667	0.836667	0.079652
AT1G05260	RCI3, RCI3A	Peroxidase superfamily protein	38.12	0.313422	46.6367	0.44243	51.6467	0.61507	67.5433	5.70761
AT1G05270		TraB family protein	29.97	1.43389	32.3767	1.67571	34.4167	1.71276	33.3733	2.02498
AT1G05280		Protein of unknown function (DUF604)	1.05333	0.0970109	1.16	0.185562	2.03667	0.23877	1.95333	0.139801
AT1G05290		CCT motif family protein	0	0	0	0	0.0333333	0.0333333	0	0
AT1G05291		Protein of unknown function (DUF1218)	0	0	0	0	0	0	0	0
AT1G05300	ZIP5	zinc transporter 5 precursor	6.57	0.668431	9.27	0.181751	8.50667	0.506107	7.59333	0.854524
AT1G05310		Pectin lyase-like superfamily protein	5.69667	0.320642	5.36	0.985512	6.84	0.396611	7.09	0.475219
AT1G05320		FUNCTIONS IN: molecular_function unknown; INVOLVED IN: biological_process unknown; LOCATED IN: cellular_component unknown; EXPRESSED IN: fruit, egg cell; CONTAINS InterPro DOMAIN/s: Prefoldin (InterPro:IPR009053); BEST Arabidopsis thaliana protein match is: unknown protein (TAIR:AT2G32240.1); Has 267650 Blast hits to 119772 proteins in 3899 species: Archae - 3706; Bacteria - 62589; Metazoa - 1065…	26.13	1.26065	25.9433	0.432833	27.18	0.725465	31.7133	0.32682
AT1G05330		unknown protein; Has 6 Blast hits to 6 proteins in 2 species: Archae - 0; Bacteria - 0; Metazoa - 0; Fungi - 0; Plants - 6; Viruses - 0; Other Eukaryotes - 0 (source: NCBI BLink).	0.303333	0.0433333	0.143333	0.0731057	0.8	0.393997	0.49	0.247857
AT1G05340		unknown protein; FUNCTIONS IN: molecular_function unknown; INVOLVED IN: biological_process unknown; LOCATED IN: chloroplast; EXPRESSED IN: 14 plant structures; EXPRESSED DURING: 7 growth stages; BEST Arabidopsis thaliana protein match is: unknown protein (TAIR:AT2G32210.1); Has 189 Blast hits to 189 proteins in 27 species: Archae - 0; Bacteria - 0; Metazoa - 0; Fungi - 21; Plants - 168; Viruses -…	18.92	1.43406	22.37	1.73808	27.2567	2.68763	18.95	0.591805
AT1G05350		NAD(P)-binding Rossmann-fold superfamily protein	23.3467	0.193764	24.1333	0.415144	28.3167	0.228059	26.8867	1.2769
AT1G05360		BEST Arabidopsis thaliana protein match is: SNARE associated Golgi protein family (TAIR:AT4G14950.1); Has 332 Blast hits to 326 proteins in 115 species: Archae - 0; Bacteria - 11; Metazoa - 174; Fungi - 0; Plants - 74; Viruses - 0; Other Eukaryotes - 73 (source: NCBI BLink).	12.74	0.1	12.3667	0.418423	12.5667	0.264407	14.4433	0.341679
AT1G05370		Sec14p-like phosphatidylinositol transfer family protein	1.92667	0.133458	1.98667	0.18415	2.68	0.210317	2.84333	0.159409
AT1G05380		Acyl-CoA N-acyltransferase with RING/FYVE/PHD-type zinc finger protein	20.9133	0.826041	21.3833	0.131698	23.75	0.8536	22.5367	0.697384
AT1G05385	LPA19, Psb27-H1	photosystem II 11 kDa protein-related	49.06	2.02152	37.79	3.08276	45.55	2.52866	38.25	1.17377
AT1G05390		pre-tRNA	0	0	0	0	0	0	0	0
AT1G05400		unknown protein; BEST Arabidopsis thaliana protein match is: unknown protein (TAIR:AT1G06810.1); Has 31 Blast hits to 31 proteins in 2 species: Archae - 0; Bacteria - 0; Metazoa - 0; Fungi - 0; Plants - 31; Viruses - 0; Other Eukaryotes - 0 (source: NCBI BLink).	1.28	0.279702	0.943333	0.121974	1.37333	0.352625	0.88	0.064291
AT1G05410		Protein of unknown function (DUF1423)	12.2333	0.258865	12.2167	0.326411	13.97	0.847604	12.5033	0.654582
AT1G05420	ATOFP12, OFP12	ovate family protein 12	0.48	0.153731	0.346667	0.127061	0.936667	0.156027	0.776667	0.109291
AT1G05430		unknown protein; Has 31 Blast hits to 31 proteins in 9 species: Archae - 0; Bacteria - 0; Metazoa - 0; Fungi - 0; Plants - 31; Viruses - 0; Other Eukaryotes - 0 (source: NCBI BLink).	36.88	1.00504	35.5767	0.955795	40.67	2.16262	37.9333	1.6651
AT1G05440		C-8 sterol isomerases	3.74	0.0723418	3.22333	0.179475	3.43333	0.272662	4.37	0.198578
AT1G05450		Bifunctional inhibitor/lipid-transfer protein/seed storage 2S albumin superfamily protein	0.796667	0.149703	0.43	0.136504	0.973333	0.137396	0.796667	0.178357
AT1G05460	SDE3	P-loop containing nucleoside triphosphate hydrolases superfamily protein	7.57333	0.242235	7.94333	0.342264	8.79333	0.348345	7.56	0.266646
AT1G05470	CVP2	DNAse I-like superfamily protein	10.65	0.261024	10.8867	0.553243	9.24667	0.622477	11.51	0.651562
AT1G05490	chr31	chromatin remodeling 31	0.44	0.0493288	0.44	0.0472582	0.81	0.1	0.723333	0.109291
AT1G05500	SYTE, ATSYTE, NTMC2TYPE2.1, NTMC2T2.1, SYT5	Calcium-dependent lipid-binding (CaLB domain) family protein	36.3767	1.83915	36.9233	0.843452	38.68	0.441852	39.6	0.757386
AT1G05510		Protein of unknown function (DUF1264)	0.07	0.0351188	0.12	0.0305505	0.61	0.189297	0.05	0.0264575
AT1G05520		Sec23/Sec24 protein transport family protein	20.5967	0.826041	21.54	0.610765	27.9433	1.35215	25.92	0.594671
AT1G05530	UGT75B2, UGT2	UDP-glucosyl transferase 75B2	1.37	0.339559	1.15333	0.148361	1.57667	0.274853	1.87	0.0907377
AT1G05540		Protein of unknown function (DUF295)	4.33667	0.494514	3.14	0.440946	2.89	0.440606	4.77667	0.354087
AT1G05550		Protein of unknown function (DUF295)	0.0966667	0.02848	0.0766667	0.0384419	0.05	0.0251661	0.14	0.0057735
AT1G05560	UGT1, UGT75B1	UDP-glucosyltransferase 75B1	51.7767	2.82362	51.2233	1.65055	57.8033	1.22548	39.9267	1.88531
AT1G05562		Potential natural antisense gene, locus overlaps with AT1G05560	20.5067	0.0940449	14.5767	2.76512	10.69	3.30335	14.2067	3.89436
AT1G05570	CALS1, GSL06, ATGSL6, ATGSL06, GSL6	callose synthase 1	25.2133	1.15553	25.2333	0.607024	24.6733	0.154308	25.6333	0.490113
AT1G05575		unknown protein; FUNCTIONS IN: molecular_function unknown; INVOLVED IN: anaerobic respiration; LOCATED IN: endomembrane system; EXPRESSED IN: 17 plant structures; EXPRESSED DURING: 9 growth stages; BEST Arabidopsis thaliana protein match is: unknown protein (TAIR:AT2G31945.1); Has 63 Blast hits to 63 proteins in 10 species: Archae - 0; Bacteria - 0; Metazoa - 0; Fungi - 0; Plants - 63; Viruses - …	23.63	5.83515	20.08	2.60492	16.92	1.63295	16.8133	1.98953
AT1G05577		Domain of unknown function (DUF966)	0.326667	0.0819214	0.326667	0.102686	0.42	0.083865	0.336667	0.115662
AT1G05580	ATCHX23, CHX23	cation/H+ exchanger 23	0	0	0	0	0	0	0	0
AT1G05590	HEXO2, ATHEX3	beta-hexosaminidase 2	10.57	0.430039	10.6767	0.520555	11.3167	0.353097	11.98	0.0757188
AT1G05600		Tetratricopeptide repeat (TPR)-like superfamily protein	9.36	0.242487	8.67333	0.26308	9.19333	0.373824	8.21333	1.04372
AT1G05610	APS2	ADP-glucose pyrophosphorylase small subunit 2	0.846667	0.126798	0.746667	0.175721	0.78	0.0602771	0.986667	0.205778
AT1G05615		Domain of unknown function (DUF313)	0	0	0	0	0	0	0	0
AT1G05620	URH2	uridine-ribohydrolase 2	26.2033	0.573246	39.0567	2.02466	36.2633	1.39495	48.1033	2.72081
AT1G05630	AT5PTASE13, 5PTASE13	Endonuclease/exonuclease/phosphatase family protein	6.73667	0.162925	6.25667	0.142634	7.05667	0.313174	6.81333	0.0874325
AT1G05640		Ankyrin repeat family protein	2.77333	0.434754	3.23	0.229129	3.32	0.440946	3.85333	0.234473
AT1G05650		Pectin lyase-like superfamily protein	1.6	0.0750555	1.9	0.108167	2.93333	0.103333	1.80333	0.232546
AT1G05660		Pectin lyase-like superfamily protein	4.48	0.525071	4.68667	0.154955	6.69333	0.985382	5.48	0.665307
AT1G05670		Pentatricopeptide repeat (PPR-like) superfamily protein	3.96	0.198578	4.09	0.191398	3.77667	0.246734	3.8	0.282902
AT1G05675		UDP-Glycosyltransferase superfamily protein	7.43333	5.58561	7.57667	0.765034	1.38667	0.253662	2.67667	0.322714
AT1G05680	UGT74E2	Uridine diphosphate glycosyltransferase 74E2	8.93667	1.08096	9.47667	0.841632	7.70667	0.679248	7.55333	0.604548
AT1G05690	BT3	BTB and TAZ domain protein 3	5.83333	0.829545	4.50667	0.327635	3.77667	0.429935	5.76	0.42004
AT1G05700		Leucine-rich repeat transmembrane protein kinase protein	4.07	0.193132	3.34333	0.0405518	2.70667	0.158149	5.01667	0.275701
AT1G05710		basic helix-loop-helix (bHLH) DNA-binding superfamily protein	22.22	2.20772	19.6067	1.04972	15.3933	0.416667	22.8067	1.39719
AT1G05720		selenoprotein family protein	28.7333	2.23877	29.78	1.19718	41.06	1.23223	36.8867	2.89916
AT1G05730		Eukaryotic protein of unknown function (DUF842)	1.80667	0.320642	1.92333	0.0409607	1.78667	0.27205	2.1	0.328684
AT1G05740		Eukaryotic protein of unknown function (DUF842)	0	0	0	0	0	0	0.05	0.05
AT1G05750	PDE247, CLB19	Tetratricopeptide repeat (TPR)-like superfamily protein	2.20333	0.0949269	2.99667	0.246058	3.31667	0.269959	2.71	0.24173
AT1G05760	RTM1	Mannose-binding lectin superfamily protein	6.14333	0.198102	7.04	0.778717	6.03	0.536936	7.07333	0.695733
AT1G05770		Mannose-binding lectin superfamily protein	1.92333	0.284859	1.95333	0.266917	3.45667	0.78745	2.66667	0.150702
AT1G05780		Vacuolar ATPase assembly integral membrane protein VMA21-like domain	12.3933	0.648648	13.8533	0.924488	16	0.361663	13.0233	0.855284
AT1G05785		Got1/Sft2-like vescicle transport protein family	14.6867	1.22035	13.8133	1.68693	17.7867	1.08256	15.3333	1.04218
AT1G05790		lipase class 3 family protein	13.9133	0.378609	13.9067	0.470897	15.1833	0.323848	14.35	0.778481
AT1G05800	DGL	alpha/beta-Hydrolases superfamily protein	0.0233333	0.0233333	0.0166667	0.0166667	0	0	0	0
AT1G05805		basic helix-loop-helix (bHLH) DNA-binding superfamily protein	22.35	0.889288	24.6333	2.05538	26.4433	0.551251	22.6833	0.738835
AT1G05810	ARA, ARA-1, ATRAB11D, ATRABA5E, RABA5E	RAB GTPase homolog A5E	16.79	0.868005	19.1267	0.978729	19.9433	1.17947	19.3233	0.545965
AT1G05820	SPPL5, ATSPPL5	SIGNAL PEPTIDE PEPTIDASE-LIKE 5	2.52333	0.21458	2.44667	0.100388	2.51667	0.221836	2.69667	0.24504
AT1G05830	ATX2, SDG30	trithorax-like protein 2	17.91	0.668306	18.26	0.586202	18.31	0.150111	18.6867	0.528594
AT1G05835		PHD finger protein	13.5833	1.04576	17.65	1.68589	20.8	1.2897	18.8933	0.833353
AT1G05840		Eukaryotic aspartyl protease family protein	22.6367	0.347387	25.07	0.231157	27.4533	0.825618	26.8333	0.710149
AT1G05850	POM1, ERH2, ELP1, CTL1, ELP, HOT2, ATCTL1	Chitinase family protein	246.233	4.60851	255.667	7.35358	306.917	2.52508	277.12	17.126
AT1G05860		unknown protein; FUNCTIONS IN: molecular_function unknown; INVOLVED IN: biological_process unknown; LOCATED IN: chloroplast; EXPRESSED IN: 20 plant structures; EXPRESSED DURING: 11 growth stages; BEST Arabidopsis thaliana protein match is: unknown protein (TAIR:AT2G31600.1); Has 101 Blast hits to 100 proteins in 32 species: Archae - 0; Bacteria - 0; Metazoa - 28; Fungi - 2; Plants - 66; Viruses -…	11.52	0.957984	11.3133	0.866051	11.86	0.245561	11.1667	0.395488
AT1G05870		Protein of unknown function (DUF1685)	36.5333	1.90293	33.2567	1.67209	38.13	1.10006	42.5167	2.2171
AT1G05880	ATARI12, ARI12	RING/U-box superfamily protein	0.0933333	0.0470225	0.0833333	0.0120185	0.133333	0.0676593	0.103333	0.0638575
AT1G05890	ARI5, ATARI5	RING/U-box superfamily protein	34.7167	1.58645	37.5167	1.16797	38.1267	1.02408	37.57	0.671218
AT1G05894		unknown protein; LOCATED IN: chloroplast; BEST Arabidopsis thaliana protein match is: unknown protein (TAIR:AT2G31480.1); Has 35333 Blast hits to 34131 proteins in 2444 species: Archae - 798; Bacteria - 22429; Metazoa - 974; Fungi - 991; Plants - 531; Viruses - 0; Other Eukaryotes - 9610 (source: NCBI BLink).	0.446667	0.0785988	0.326667	0.0266667	0.453333	0.153442	0.5	0.061101
AT1G05900	ATNTH2, NTH2	endonuclease III 2	16.3633	0.860355	15.6567	0.360432	15.6033	0.479386	17.69	0.257099
AT1G05910		cell division cycle protein 48-related / CDC48-related	9.97	0.468615	9.41667	0.312054	12.7867	0.99046	11.9033	0.149034
AT1G05920		Domain of unknown function (DUF313)	0	0	0	0	0.0233333	0.0233333	0	0
AT1G05925		unknown protein; LOCATED IN: endomembrane system; Has 30201 Blast hits to 17322 proteins in 780 species: Archae - 12; Bacteria - 1396; Metazoa - 17338; Fungi - 3422; Plants - 5037; Viruses - 0; Other Eukaryotes - 2996 (source: NCBI BLink).	0	0	0	0	0	0	0	0
AT1G05930		Domain of unknown function (DUF313)	0	0	0	0	0	0	0	0
AT1G05940	CAT9	cationic amino acid transporter 9	14.2633	0.563807	15.6733	0.835969	16.0367	0.478063	13.98	0.185203
AT1G05950		unknown protein; Has 50 Blast hits to 45 proteins in 14 species: Archae - 5; Bacteria - 0; Metazoa - 4; Fungi - 0; Plants - 34; Viruses - 0; Other Eukaryotes - 7 (source: NCBI BLink).	5.59667	0.15592	4.78667	0.250954	6.59667	0.0779601	6.10667	0.395488
AT1G05960		ARM repeat superfamily protein	25.1867	0.153442	27.3367	0.758097	28.1433	0.567049	24.8767	0.356573
AT1G05970		RNA-binding (RRM/RBD/RNP motifs) family protein	13.2467	0.991906	14.6633	0.763639	13.9667	1.23513	12.95	0.851587
AT1G05980		pre-tRNA	0	0	0	0	0	0	0	0
AT1G05990	RHS1	EF hand calcium-binding protein family	1.4	0.480416	1.13	0.41489	1.89	0.327414	3.58333	0.782737
AT1G06000		UDP-Glycosyltransferase superfamily protein	26.8967	2.20165	26.9833	0.730396	27.58	2.07319	30.33	1.69016
AT1G06002		Potential natural antisense gene, locus overlaps with AT1G06000	6.31333	3.6849	5.60667	0.614609	3.35	0.240069	3.8	1.83992
AT1G06010		unknown protein; Has 25 Blast hits to 25 proteins in 9 species: Archae - 0; Bacteria - 0; Metazoa - 0; Fungi - 0; Plants - 25; Viruses - 0; Other Eukaryotes - 0 (source: NCBI BLink).	18.0733	0.913771	18.3567	0.783525	18.1567	0.707727	18.38	0.528141
AT1G06020		pfkB-like carbohydrate kinase family protein	0.253333	0.0533333	0.336667	0.024037	0.383333	0.149926	0.396667	0.0425572
AT1G06030		pfkB-like carbohydrate kinase family protein	0.21	0.0458258	0.303333	0.0841295	0.223333	0.132958	0.0866667	0.0448454
AT1G06040	STO	B-box zinc finger family protein	120.22	2.52466	100.11	6.86026	103.203	5.01233	112.487	7.92749
AT1G06050		Protein of unknown function (DUF1336)	6.73333	0.191514	6.4	0.225906	6.67667	0.438799	7.39667	0.331378
AT1G06060		LisH and RanBPM domains containing protein	24.0433	0.873543	21.6833	0.658643	24.2767	1.63118	22.4933	0.883786
AT1G06070		Basic-leucine zipper (bZIP) transcription factor family protein	14.1533	0.634306	14.77	0.236925	15.5467	0.937982	16.5967	0.690708
AT1G06080	ADS1	delta 9 desaturase 1	8.90667	0.83099	6.66333	0.0841295	14.25	0.290918	14.56	1.56772
AT1G06090		Fatty acid desaturase family protein	14.9933	0.831592	15.3867	1.03702	19.8733	1.48722	19.9133	0.754417
AT1G06100		Fatty acid desaturase family protein	2.71667	0.304923	3.68667	0.46398	0.56	0.196554	2.84333	0.183424
AT1G06110	SKIP16	SKP1/ASK-interacting protein 16	27.9133	1.55264	28.3033	1.09005	32.2633	0.527173	28.3	0.852311
AT1G06120		Fatty acid desaturase family protein	4.04	0.614519	3.95333	0.569981	4.41333	0.356713	4.67667	0.501343
AT1G06130	GLX2-4	glyoxalase 2-4	19.8167	0.538651	20.73	0.614925	21.5867	1.42715	21.3967	0.434294
AT1G06135		unknown protein; FUNCTIONS IN: molecular_function unknown; INVOLVED IN: biological_process unknown; LOCATED IN: endomembrane system; BEST Arabidopsis thaliana protein match is: unknown protein (TAIR:AT2G31345.1); Has 35333 Blast hits to 34131 proteins in 2444 species: Archae - 798; Bacteria - 22429; Metazoa - 974; Fungi - 991; Plants - 531; Viruses - 0; Other Eukaryotes - 9610 (source: NCBI BLink…	0	0	0	0	0	0	0.04	0.04
AT1G06137		unknown protein; FUNCTIONS IN: molecular_function unknown; INVOLVED IN: biological_process unknown; LOCATED IN: endomembrane system; BEST Arabidopsis thaliana protein match is: unknown protein (TAIR:AT1G06135.1); Has 30201 Blast hits to 17322 proteins in 780 species: Archae - 12; Bacteria - 1396; Metazoa - 17338; Fungi - 3422; Plants - 5037; Viruses - 0; Other Eukaryotes - 2996 (source: NCBI BLin…	0	0	0	0	0	0	0	0
AT1G06140		Pentatricopeptide repeat (PPR) superfamily protein	1.57	0.0360555	1.4	0.22723	1.88667	0.271805	1.62667	0.0448454
AT1G06148		Unknown gene	1.28	0.195021	1.03667	0.0523874	1.18667	0.182239	0.63	0.111505
AT1G06149	CPuORF8	conserved peptide upstream open reading frame 8	9.31667	0.353192	7.74	0.245153	9.57667	0.226667	8.34667	0.150259
AT1G06150	EMB1444	basic helix-loop-helix (bHLH) DNA-binding superfamily protein	11.2767	0.592068	10.16	0.455082	12.2633	0.167564	10.8533	0.135688
AT1G06160	ORA59	octadecanoid-responsive Arabidopsis AP2/ERF 59	5.76	0.42332	2.22667	0.500178	5.75333	0.118369	4.39	0.60575
AT1G06170		basic helix-loop-helix (bHLH) DNA-binding superfamily protein	0.26	0.08544	0.2	0.0702377	0.303333	0.0995546	0.406667	0.0233333
AT1G06180	ATMYB13, ATMYBLFGN, MYB13	myb domain protein 13	17.4933	2.21153	13.9167	0.672962	17.9267	1.05012	16.37	0.65
AT1G06190		Rho termination factor	61.0067	1.07147	61.69	1.29624	81.0667	1.57523	54.2	3.26347
AT1G06200		Peptidase S24/S26A/S26B/S26C family protein	53.39	0.773585	54.03	1.17605	63.4867	1.59804	53.88	0.332616
AT1G06210		ENTH/VHS/GAT family protein	32.8033	1.74349	33.29	1.13133	35.53	0.515978	37.0967	1.03106
AT1G06220	MEE5, CLO, GFA1	Ribosomal protein S5/Elongation factor G/III/V family protein	30.52	0.508626	30.7467	0.279066	39.55	0.883912	34.6333	0.152133
AT1G06225	CLE3	CLAVATA3/ESR-RELATED 3	0	0	0	0	0.163333	0.163333	0	0
AT1G06230	GTE4	global transcription factor group E4	34.8767	0.813272	36	0.999016	36.37	0.625167	37.58	1.13447
AT1G06240		Protein of unknown function DUF455	10.4967	0.654582	9.21333	0.353569	9.49667	0.353758	10.17	1.02686
AT1G06250		alpha/beta-Hydrolases superfamily protein	1.29333	0.108679	1.06667	0.212158	1.42	0.102144	1.41	0.0288675
AT1G06260		Cysteine proteinases superfamily protein	1.3	0.177764	0.496667	0.271682	0.62	0.400791	0.846667	0.133832
AT1G06265		other RNA	2.22667	0.282213	3.25	0.309892	3.38667	0.2373	1.83	0.160935
AT1G06270		Pentatricopeptide repeat (PPR) superfamily protein	2.98333	0.203497	2.65	0.19975	3.86667	0.379224	3.4	0.100167
AT1G06280	LBD2	LOB domain-containing protein 2	0	0	0	0	0	0	0	0
AT1G06290	ACX3, ATACX3	acyl-CoA oxidase 3	51.74	0.603517	52.6133	0.542597	56.49	1.17202	55.4733	2.59442
AT1G06310	ACX6	acyl-CoA oxidase 6	0.776667	0.034801	0.693333	0.108679	0.74	0.102144	0.833333	0.0338296
AT1G06320		unknown protein; Has 24 Blast hits to 24 proteins in 10 species: Archae - 0; Bacteria - 2; Metazoa - 0; Fungi - 0; Plants - 20; Viruses - 0; Other Eukaryotes - 2 (source: NCBI BLink).	0.626667	0.200028	0.633333	0.149481	0.636667	0.197681	1.16	0.02
AT1G06330		Heavy metal transport/detoxification superfamily protein	1.24	0.28746	0.753333	0.302067	0.706667	0.118369	0.746667	0.110504
AT1G06340		Plant Tudor-like protein	0.0566667	0.0296273	0.156667	0.079652	0.303333	0.0841295	0.21	0.0665833
AT1G06350		Fatty acid desaturase family protein	1.68333	0.0876229	1.58333	0.230964	5.17	0.543691	3.68667	0.273821
AT1G06360		Fatty acid desaturase family protein	35.1867	1.10116	33.91	1.89593	63.89	2.60686	50.1967	1.87213
AT1G06370		pseudogene, similar to putative glycolipid alpha-mannosyltransferase, blastp match of 41% identity and 9.6e-10 P-value to GP	3.14667	0.25458	3.97667	0.224301	3.6	0.236432	2.83	0.305014
AT1G06380		Ribosomal protein L1p/L10e family	10.7167	1.3117	10.1567	0.818338	14.9767	0.245651	11.1	0.613297
AT1G06390	GSK1, ATGSK1, ATSK22, SK22, BIL2, ATSK2-3	GSK3/SHAGGY-like protein kinase 1	49.6267	0.793858	53.5	2.23684	56.1733	0.878642	56.2167	2.03088
AT1G06400	ARA2, ATRABA1A, ATRAB11E, ARA-2	Ras-related small GTP-binding family protein	82.6167	0.494717	88.27	1.85292	83.26	2.86832	96.6367	2.36253
AT1G06410	ATTPS7, TPS7, ATTPSA	trehalose-phosphatase/synthase 7	109.28	3.6222	115.287	0.432409	119.787	2.49004	120.007	1.7021
AT1G06420		unknown protein; Has 1017 Blast hits to 654 proteins in 124 species: Archae - 0; Bacteria - 39; Metazoa - 232; Fungi - 69; Plants - 40; Viruses - 0; Other Eukaryotes - 637 (source: NCBI BLink).	3.58	0.505404	3.17	0.219317	5.48	0.480035	4.53667	0.31866
AT1G06430	FTSH8	FTSH protease 8	89.9367	1.8663	89.5233	0.680106	69.6567	0.671077	92.6733	4.66836
AT1G06440		Ubiquitin carboxyl-terminal hydrolase family protein	1.75667	0.164553	1.77667	0.29475	3.13	0.35019	2.12667	0.261937
AT1G06450		Polynucleotidyl transferase, ribonuclease H-like superfamily protein	3.22667	0.0841295	2.86	0.218251	3.32667	0.134454	4.04667	0.516473
AT1G06460	ACD32.1, ACD31.2	alpha-crystallin domain 32.1	71.8933	4.35586	73.3267	2.52444	81.4333	2.08138	42.7433	5.39814
AT1G06470		Nucleotide/sugar transporter family protein	18.3633	0.587121	18.8367	0.859347	22.0967	0.562178	18.3267	0.260278
AT1G06475		unknown protein; Has 35333 Blast hits to 34131 proteins in 2444 species: Archae - 798; Bacteria - 22429; Metazoa - 974; Fungi - 991; Plants - 531; Viruses - 0; Other Eukaryotes - 9610 (source: NCBI BLink).	2.75333	0.442016	3.54	0.633193	3.54333	0.501741	4.14333	0.326207
AT1G06480		pre-tRNA	0	0	0	0	0	0	0	0
AT1G06490	ATGSL07, gsl07, atgsl7, GSL7	glucan synthase-like 7	1.88667	0.114649	2.07	0.0832666	2.41	0.140119	2.49333	0.0821246
AT1G06500		unknown protein; Has 25 Blast hits to 25 proteins in 10 species: Archae - 0; Bacteria - 0; Metazoa - 0; Fungi - 0; Plants - 25; Viruses - 0; Other Eukaryotes - 0 (source: NCBI BLink).	18.82	0.484183	19.2267	1.66704	24.2667	1.58865	22.9533	0.795955
AT1G06510		unknown protein; FUNCTIONS IN: molecular_function unknown; INVOLVED IN: biological_process unknown; LOCATED IN: chloroplast; EXPRESSED IN: 21 plant structures; EXPRESSED DURING: 13 growth stages; Has 376 Blast hits to 369 proteins in 152 species: Archae - 5; Bacteria - 113; Metazoa - 105; Fungi - 46; Plants - 27; Viruses - 2; Other Eukaryotes - 78 (source: NCBI BLink).	23.5267	0.639436	22.21	2.47047	26.0933	0.379049	21.4233	0.779879
AT1G06515		Protein of unknown function (DUF3317)	43.4667	1.60979	40.98	3.08276	43.3233	3.66193	41.5133	1.03628
AT1G06520	ATGPAT1, GPAT1	glycerol-3-phosphate acyltransferase 1	1.59333	0.214035	2.04	0.153948	1.66	0.0665833	2.50667	0.210898
AT1G06530		Tropomyosin-related	63.4367	3.67304	64.1367	2.13372	85.4633	0.957259	72.6367	3.22847
AT1G06540		unknown protein; BEST Arabidopsis thaliana protein match is: unknown protein (TAIR:AT2G30930.1); Has 16 Blast hits to 16 proteins in 3 species: Archae - 0; Bacteria - 0; Metazoa - 0; Fungi - 0; Plants - 16; Viruses - 0; Other Eukaryotes - 0 (source: NCBI BLink).	1.3	0.179258	1.06333	0.343527	1.3	0.258908	1.29	0.428991
AT1G06550		ATP-dependent caseinolytic (Clp) protease/crotonase family protein	69.1733	1.65834	67.0233	2.27843	66.5467	1.79316	76.29	0.815864
AT1G06560		NOL1/NOP2/sun family protein	8.92333	0.252741	10.4533	0.216205	12.9067	0.462397	10.23	0.253246
AT1G06570	PDS1, HPD	phytoene desaturation 1	41.0933	2.54247	48.23	1.20017	36.8467	1.96041	42.9333	0.322301
AT1G06580		Pentatricopeptide repeat (PPR) superfamily protein	2.21	0.0757188	2.29333	0.13776	2.66	0.0763763	2.25667	0.154524
AT1G06590		unknown protein; Has 380 Blast hits to 268 proteins in 109 species: Archae - 0; Bacteria - 0; Metazoa - 245; Fungi - 73; Plants - 49; Viruses - 0; Other Eukaryotes - 13 (source: NCBI BLink).	4.21667	0.29734	4.49333	0.183515	5.12667	0.0938675	5.44333	0.0733333
AT1G06610		pre-tRNA	0.553333	0.284273	0.923333	0.290593	0.87	0.215484	0.383333	0.0145297
AT1G06620		2-oxoglutarate (2OG) and Fe(II)-dependent oxygenase superfamily protein	11.08	1.46029	14.03	0.376342	15.8867	1.42857	19.18	1.50334
AT1G06630		F-box/RNI-like superfamily protein	16.4667	0.381241	19.6333	1.41781	16.63	0.510327	17.9	0.969948
AT1G06640		2-oxoglutarate (2OG) and Fe(II)-dependent oxygenase superfamily protein	100.89	3.33073	135.453	9.16877	94.8633	3.95487	134.813	5.90496
AT1G06645		2-oxoglutarate (2OG) and Fe(II)-dependent oxygenase superfamily protein	17.1233	0.674347	15.5367	0.418343	12.9667	0.848731	15.16	0.650641
AT1G06650		2-oxoglutarate (2OG) and Fe(II)-dependent oxygenase superfamily protein	54.09	1.84348	55.65	1.63001	48.06	0.581062	51.0667	1.74942
AT1G06660		unknown protein; BEST Arabidopsis thaliana protein match is: unknown protein (TAIR:AT2G30820.2); Has 166 Blast hits to 144 proteins in 35 species: Archae - 0; Bacteria - 17; Metazoa - 13; Fungi - 20; Plants - 104; Viruses - 0; Other Eukaryotes - 12 (source: NCBI BLink).	3	0.215019	2.94	0.217332	3.01667	0.182239	4.46667	0.233833
AT1G06670	NIH	nuclear DEIH-boxhelicase	17.5833	0.869412	17.4467	0.289617	21.8467	0.157198	20.3767	0.441902
AT1G06680	PSBP-1, OEE2, PSII-P, OE23	photosystem II subunit P-1	2270.42	88.2401	2478.43	119.276	1406.61	43.1468	2019.67	175.503
AT1G06690		NAD(P)-linked oxidoreductase superfamily protein	51.0267	3.15079	49.4	3.44143	42.2933	0.604161	45.75	1.78455
AT1G06700		Protein kinase superfamily protein	65.0067	2.13659	66.53	2.14355	74.87	0.535942	69.52	2.60092
AT1G06710		Tetratricopeptide repeat (TPR)-like superfamily protein	3.97667	0.228059	3.57	0.430155	4.55667	0.197174	3.89333	0.163333
AT1G06720		P-loop containing nucleoside triphosphate hydrolases superfamily protein	17.2333	0.422151	17.8933	0.534831	27.35	0.900019	20.4267	0.462073
AT1G06730		pfkB-like carbohydrate kinase family protein	10.6633	0.283686	10.65	0.580718	12.06	0.436616	10.94	0.607975
AT1G06740		transposable element gene	2.91	0.17673	3.28	0.207926	3.01667	0.182696	3.23	0.183303
AT1G06750		P-loop containing nucleoside triphosphate hydrolases superfamily protein	0.0733333	0.0176383	0.123333	0.0864741	0	0	0.13	0.0503322
AT1G06760		winged-helix DNA-binding transcription factor family protein	134.58	4.2948	167.283	9.58459	129.05	2.28649	169.223	6.29532
AT1G06770	DRIP1	DREB2A-interacting protein 1	5.62	0.56003	6.07333	0.0731057	7.98667	0.288116	6.62333	0.453223
AT1G06780	GAUT6	galacturonosyltransferase 6	13.0367	0.40769	12.56	0.733644	14.6667	0.727492	13.8633	0.536201
AT1G06790		RNA polymerase Rpb7 N-terminal domain-containing protein	17	0.498932	16.52	1.53995	18.5333	0.866109	17.32	0.774683
AT1G06800	PLA-I{gamma}1	alpha/beta-Hydrolases superfamily protein	6.56333	0.339329	8.77333	0.0437163	8.32667	0.460447	7.67	0.25482
AT1G06810		unknown protein; BEST Arabidopsis thaliana protein match is: unknown protein (TAIR:AT1G05400.2); Has 30201 Blast hits to 17322 proteins in 780 species: Archae - 12; Bacteria - 1396; Metazoa - 17338; Fungi - 3422; Plants - 5037; Viruses - 0; Other Eukaryotes - 2996 (source: NCBI BLink).	0	0	0	0	0	0	0.0366667	0.0366667
AT1G06820	CRTISO, CCR2	carotenoid isomerase	39.2967	1.04824	36.0433	0.548948	38.33	0.941754	38.6367	0.408833
AT1G06830		Glutaredoxin family protein	10.5267	1.69405	9.77333	0.332683	9.85	2.08692	14.0133	0.448566
AT1G06840		Leucine-rich repeat protein kinase family protein	15.59	0.426654	14.7567	0.470614	18.02	0.306431	16.8967	0.20177
AT1G06850	AtbZIP52, bZIP52	basic leucine-zipper 52	7.18	0.330202	7.93	0.879621	10.2167	0.845899	10.3367	0.466917
AT1G06860		pre-tRNA	0	0	0	0	0	0	0	0
AT1G06870		Peptidase S24/S26A/S26B/S26C family protein	17.3433	0.479038	17.63	0.840972	18.96	0.685736	18.5367	0.518341
AT1G06880		pre-tRNA	0	0	0	0	0	0	0	0
AT1G06890		nodulin MtN21 /EamA-like transporter family protein	47.5867	1.18504	50.6	0.794628	60.8667	2.11712	55.5833	2.4972
AT1G06900		Insulinase (Peptidase family M16) family protein	29.7933	1.09368	30.1867	0.841137	34.7767	0.169738	31.27	0.581922
AT1G06910	TRFL7	TRF-like 7	6.95667	0.54998	6.77667	0.235537	7.32	0.280238	7.68667	0.237861
AT1G06920	ATOFP4, OFP4	ovate family protein 4	0.0266667	0.0266667	0	0	0.04	0.04	0.03	0.03
AT1G06923		BEST Arabidopsis thaliana protein match is: ovate family protein 17 (TAIR:AT2G30395.1); Has 35333 Blast hits to 34131 proteins in 2444 species: Archae - 798; Bacteria - 22429; Metazoa - 974; Fungi - 991; Plants - 531; Viruses - 0; Other Eukaryotes - 9610 (source: NCBI BLink).	1.85333	0.18809	1.85	0.278747	1.37333	0.251153	2.27	0.245561
AT1G06925		FUNCTIONS IN: molecular_function unknown; INVOLVED IN: biological_process unknown; LOCATED IN: endomembrane system; BEST Arabidopsis thaliana protein match is: Putative endonuclease or glycosyl hydrolase (TAIR:AT4G20480.1); Has 152 Blast hits to 136 proteins in 9 species: Archae - 0; Bacteria - 0; Metazoa - 0; Fungi - 0; Plants - 152; Viruses - 0; Other Eukaryotes - 0 (source: NCBI BLink).	0	0	0	0	0	0	0	0
AT1G06930		unknown protein; Has 4478 Blast hits to 355 proteins in 82 species: Archae - 0; Bacteria - 29; Metazoa - 379; Fungi - 125; Plants - 120; Viruses - 25; Other Eukaryotes - 3800 (source: NCBI BLink).	1.79	0.279702	1.40333	0.0333333	2.75333	0.190992	2.77	0.08
AT1G06950	ATTIC110, TIC110	translocon at the inner envelope membrane of chloroplasts 110	94.9667	3.70909	92.24	3.35294	124.127	2.34367	89.4033	4.77207
AT1G06960		RNA-binding (RRM/RBD/RNP motifs) family protein	14.7	0.598582	15.8667	0.58851	16.2767	0.459613	16.15	1.13697
AT1G06970	CHX14, ATCHX14	cation/hydrogen exchanger 14	0.0266667	0.0176383	0.0133333	0.0133333	0.07	0.0360555	0.0433333	0.0296273
AT1G06980		unknown protein; FUNCTIONS IN: molecular_function unknown; INVOLVED IN: biological_process unknown; LOCATED IN: endomembrane system; EXPRESSED IN: sepal, male gametophyte, carpel; EXPRESSED DURING: 4 anthesis; BEST Arabidopsis thaliana protein match is: unknown protein (TAIR:AT2G30230.1); Has 159 Blast hits to 159 proteins in 13 species: Archae - 0; Bacteria - 0; Metazoa - 0; Fungi - 0; Plants - …	2.35333	0.356854	1.96667	0.458415	4.30667	0.281681	2.62667	0.258478
AT1G06990		GDSL-like Lipase/Acylhydrolase superfamily protein	0.0133333	0.0133333	0	0	0.04	0.04	0.0333333	0.0333333
AT1G07000	ATEXO70B2, EXO70B2	exocyst subunit exo70 family protein B2	11.4667	1.70196	11.55	0.310966	10.61	0.211975	11.1433	0.696427
AT1G07010		Calcineurin-like metallo-phosphoesterase superfamily protein	63.6833	1.93502	54.87	1.75506	43.6567	2.44102	64.6067	3.63549
AT1G07020		unknown protein; Has 39 Blast hits to 39 proteins in 17 species: Archae - 0; Bacteria - 0; Metazoa - 6; Fungi - 3; Plants - 28; Viruses - 0; Other Eukaryotes - 2 (source: NCBI BLink).	28.87	0.516269	28.0133	2.65014	32.1833	0.764947	29.8067	2.10499
AT1G07025		Mitochondrial substrate carrier family protein	0	0	0	0	0.0766667	0.0766667	0	0
AT1G07030		Mitochondrial substrate carrier family protein	16.0833	0.588624	15.1733	0.587433	17.9	0.851724	15.7033	0.385242
AT1G07040		unknown protein; INVOLVED IN: biological_process unknown; LOCATED IN: chloroplast; EXPRESSED IN: 24 plant structures; EXPRESSED DURING: 14 growth stages; BEST Arabidopsis thaliana protein match is: unknown protein (TAIR:AT1G27030.1); Has 540 Blast hits to 538 proteins in 187 species: Archae - 0; Bacteria - 333; Metazoa - 0; Fungi - 0; Plants - 67; Viruses - 0; Other Eukaryotes - 140 (source: NCBI…	19.5667	0.941777	23.03	0.21362	23.14	1.52952	21.3667	1.69665
AT1G07050		CCT motif family protein	38.8933	4.38339	30.7567	1.02387	55.5133	2.29348	14.86	1.67336
AT1G07051	MIR847A	MIR847a; miRNA	0	0	0	0	0	0	0	0
AT1G07060		unknown protein; Has 30 Blast hits to 30 proteins in 10 species: Archae - 0; Bacteria - 0; Metazoa - 0; Fungi - 0; Plants - 30; Viruses - 0; Other Eukaryotes - 0 (source: NCBI BLink).	0.283333	0.0808977	0.11	0.0608276	0.193333	0.126007	0.173333	0.0375648
AT1G07070		Ribosomal protein L35Ae family protein	34.6433	0.738474	33.9333	1.40765	42.9367	2.39344	41.93	2.04228
AT1G07080		Thioredoxin superfamily protein	48.9533	3.84559	49.4067	0.706195	60.07	0.251462	56.8233	1.55309
AT1G07090	LSH6	Protein of unknown function (DUF640)	19.61	1.28234	20.4567	1.00486	30.5167	0.260853	33.8033	0.883503
AT1G07100		pre-tRNA	0	0	0	0	0	0	0	0
AT1G07110	F2KP, ATF2KP, FKFBP	fructose-2,6-bisphosphatase	77.2867	0.545721	81.6867	0.730852	70.5067	1.7923	67.2767	1.22412
AT1G07119		other RNA	3.45333	0.320642	2.64333	0.387829	2.66	0.828633	3.10333	0.214035
AT1G07120		FUNCTIONS IN: molecular_function unknown; INVOLVED IN: biological_process unknown; LOCATED IN: chloroplast envelope; EXPRESSED IN: inflorescence meristem, petal, leaf whorl, flower; EXPRESSED DURING: 4 anthesis, petal differentiation and expansion stage; BEST Arabidopsis thaliana protein match is: Tetratricopeptide repeat (TPR)-like superfamily protein (TAIR:AT4G18570.1); Has 288 Blast hits to 26…	1.07333	0.231036	0.923333	0.253004	1.61333	0.0643774	1.21667	0.271682
AT1G07128		Potential natural antisense gene, locus overlaps with AT1G07130	6.07667	0.514922	5.82667	0.979563	8.71333	1.43595	6.67667	0.253925
AT1G07130	STN1, ATSTN1	Nucleic acid-binding, OB-fold-like protein	5.09333	0.997034	3.76333	0.61618	4.18333	0.11893	3.41667	0.505382
AT1G07135		glycine-rich protein	85.05	31.7927	61.4533	9.81475	53	3.99358	30.7933	4.00159
AT1G07140	SIRANBP	Pleckstrin homology (PH) domain superfamily protein	108.26	2.40493	111.083	5.45073	141.83	4.8794	111.267	6.32125
AT1G07150	MAPKKK13	mitogen-activated protein kinase kinase kinase 13	8.32667	1.77163	4.08333	0.306667	6.30667	0.428421	5.80667	0.187646
AT1G07160		Protein phosphatase 2C family protein	1.96667	1.17556	0.933333	0.0902466	0.72	0.121244	0.486667	0.161898
AT1G07170		PHF5-like protein	38.0333	1.62654	37.9067	1.79237	39.2333	1.44405	35.5133	0.903407
AT1G07175		unknown protein; FUNCTIONS IN: molecular_function unknown; INVOLVED IN: biological_process unknown; LOCATED IN: endomembrane system; BEST Arabidopsis thaliana protein match is: unknown protein (TAIR:AT2G29995.1); Has 30201 Blast hits to 17322 proteins in 780 species: Archae - 12; Bacteria - 1396; Metazoa - 17338; Fungi - 3422; Plants - 5037; Viruses - 0; Other Eukaryotes - 2996 (source: NCBI BLin…	1.27333	0.326309	1.08333	0.789564	1.82667	0.0497773	1.27	0.499032
AT1G07180	ATNDI1, NDA1	alternative NAD(P)H dehydrogenase 1	73.97	5.79522	68.9933	2.28697	28.1433	0.54566	70.05	4.5121
AT1G07190		BEST Arabidopsis thaliana protein match is: lon protease 1 (TAIR:AT5G26860.1); Has 106 Blast hits to 106 proteins in 47 species: Archae - 0; Bacteria - 34; Metazoa - 0; Fungi - 11; Plants - 56; Viruses - 0; Other Eukaryotes - 5 (source: NCBI BLink).	0	0	0	0	0	0	0	0
AT1G07200		Double Clp-N motif-containing P-loop nucleoside triphosphate hydrolases superfamily protein	20.46	0.76219	22.3267	0.714057	19.0167	0.59426	21.8933	0.469657
AT1G07210		Ribosomal protein S18	40.73	1.34209	41.5533	0.779836	54.0667	0.936827	46.9933	1.32547
AT1G07220		Arabidopsis thaliana protein of unknown function (DUF821)	8.84	0.423596	9.51333	0.276546	10.08	0.395095	10.62	0.441626
AT1G07230	NPC1	non-specific phospholipase C1	20.29	0.512152	20.7667	0.98055	21.8767	0.19785	22.6433	1.79481
AT1G07240	UGT71C5	UDP-glucosyl transferase 71C5	19.6833	1.16815	20.3367	0.289617	25.1733	0.648648	21.8433	0.333483
AT1G07250	UGT71C4	UDP-glucosyl transferase 71C4	20.3667	0.693357	21.17	0.321403	20.7933	1.25072	19.35	0.176918
AT1G07260	UGT71C3	UDP-glucosyl transferase 71C3	3.59667	0.149481	4.44333	0.14746	4.34333	0.299462	5.9	0.452106
AT1G07270		Cell division control, Cdc6	1.20333	0.156773	0.743333	0.163843	1.24667	0.214035	1.08333	0.19342
AT1G07280		Tetratricopeptide repeat (TPR)-like superfamily protein	58.1067	1.81854	47.34	1.35337	55.8067	1.38344	39.37	0.328836
AT1G07290	GONST2	golgi nucleotide sugar transporter 2	2.36667	0.220404	2.16667	0.157198	3.02	0.225019	2.37667	0.0338296
AT1G07300		josephin protein-related	5.51	0.477214	6.77667	0.163333	6.12	0.342394	5.53667	0.388344
AT1G07310		Calcium-dependent lipid-binding (CaLB domain) family protein	14.58	0.646864	17.0433	0.691528	18.4567	0.0120185	16.5667	0.786391
AT1G07320	RPL4	ribosomal protein L4	386.79	13.1637	376.377	12.8685	375.967	17.2802	314.74	4.57846
AT1G07330		unknown protein; BEST Arabidopsis thaliana protein match is: unknown protein (TAIR:AT2G29620.1); Has 597 Blast hits to 536 proteins in 121 species: Archae - 2; Bacteria - 47; Metazoa - 170; Fungi - 43; Plants - 98; Viruses - 0; Other Eukaryotes - 237 (source: NCBI BLink).	0.226667	0.0669162	0.213333	0.099387	0.136667	0.031798	0.0933333	0.0266667
AT1G07340	ATSTP2, STP2	sugar transporter 2	0	0	0	0	0	0	0	0
AT1G07350		RNA-binding (RRM/RBD/RNP motifs) family protein	22.0333	1.57497	19.3	0.856407	24.75	1.00182	20.68	0.65041
AT1G07360		CCCH-type zinc fingerfamily protein with RNA-binding domain	26.9367	1.40594	25.2167	0.685428	29.6133	0.98746	27.3733	1.65767
AT1G07370	PCNA1, ATPCNA1	proliferating cellular nuclear antigen 1	16.4367	0.892456	15.1167	0.606447	24.6667	0.863024	18.6667	0.720864
AT1G07380		Neutral/alkaline non-lysosomal ceramidase	10.4533	0.362231	10.15	0.721549	12.8967	0.412809	12.0767	0.521227
AT1G07390	AtRLP1, RLP1	receptor like protein 1	3.94667	0.149481	3.79667	0.233405	4.98	0.171561	4.43667	0.278468
AT1G07400		HSP20-like chaperones superfamily protein	2.01667	0.45579	2.51	0.513939	2.56667	0.31466	2.22333	0.18809
AT1G07410	ATRABA2B, RAB-A2B, ATRAB-A2B, RABA2b	RAB GTPase homolog A2B	5.86667	0.414581	5.07333	0.0864741	5.90667	0.339624	7.20333	0.748339
AT1G07420	ATSMO2, SMO2-1	sterol 4-alpha-methyl-oxidase 2-1	28.97	0.938208	28.8967	1.38979	47.7033	1.46426	27.78	1.04409
AT1G07430	HAI2	highly ABA-induced PP2C gene 2	0.16	0.0503322	0.323333	0.127061	0.193333	0.0523874	0.17	0.0404145
AT1G07440		NAD(P)-binding Rossmann-fold superfamily protein	47.1133	0.624295	42.52	0.3751	39.3	0.892767	39.5033	0.465272
AT1G07450		NAD(P)-binding Rossmann-fold superfamily protein	7.17333	0.335178	7.64	0.679289	4.38	0.240069	5.6	0.466083
AT1G07460		Concanavalin A-like lectin family protein	0	0	0.106667	0.0581187	0.0466667	0.0466667	0.276667	0.181873
AT1G07470		Transcription factor IIA, alpha/beta subunit	22.0867	0.447822	24.1433	0.635959	23.6867	0.622798	24.05	1.02481
AT1G07473		unknown protein; BEST Arabidopsis thaliana protein match is: unknown protein (TAIR:AT1G07476.1); Has 22 Blast hits to 22 proteins in 6 species: Archae - 0; Bacteria - 0; Metazoa - 0; Fungi - 0; Plants - 22; Viruses - 0; Other Eukaryotes - 0 (source: NCBI BLink).	0.02	0.02	0.0933333	0.00666667	0.0266667	0.0266667	0.0466667	0.0466667
AT1G07476		unknown protein; FUNCTIONS IN: molecular_function unknown; INVOLVED IN: biological_process unknown; LOCATED IN: chloroplast; BEST Arabidopsis thaliana protein match is: unknown protein (TAIR:AT1G07473.1); Has 23 Blast hits to 23 proteins in 6 species: Archae - 0; Bacteria - 0; Metazoa - 0; Fungi - 0; Plants - 23; Viruses - 0; Other Eukaryotes - 0 (source: NCBI BLink).	0	0	0	0	0	0	0	0
AT1G07480		Transcription factor IIA, alpha/beta subunit	12.2467	0.421479	13.05	0.918205	13.42	0.449704	14.21	1.20968
AT1G07485		unknown protein; FUNCTIONS IN: molecular_function unknown; INVOLVED IN: biological_process unknown; LOCATED IN: cellular_component unknown; EXPRESSED IN: shoot apex, embryo, leaf whorl, pedicel; EXPRESSED DURING: 4 anthesis, D bilateral stage; Has 5 Blast hits to 5 proteins in 3 species: Archae - 0; Bacteria - 0; Metazoa - 0; Fungi - 0; Plants - 5; Viruses - 0; Other Eukaryotes - 0 (source: NCBI …	0.353333	0.235608	0.0966667	0.0966667	1.00333	0.262636	0.713333	0.0589727
AT1G07490	RTFL3, DVL9	ROTUNDIFOLIA like 3	7.34333	0.465093	4.07667	0.640035	3.85333	0.540411	5.93333	0.239467
AT1G07500		unknown protein; Has 4 Blast hits to 4 proteins in 3 species: Archae - 0; Bacteria - 0; Metazoa - 0; Fungi - 0; Plants - 4; Viruses - 0; Other Eukaryotes - 0 (source: NCBI BLink).	1.25667	0.450049	1.17667	0.156454	1.10667	0.618852	0.85	0.42501
AT1G07510	ftsh10	FTSH protease 10	15.63	0.330807	16.3	0.425088	18.5	0.408575	18.1367	0.198354
AT1G07520		GRAS family transcription factor	10.52	0.952593	11.1933	0.388215	10.51	0.157162	10.56	0.626844
AT1G07530	SCL14, ATGRAS2, GRAS2	SCARECROW-like 14	20.5733	0.484779	21.3133	0.591843	22.2833	0.663936	22.2167	0.414581
AT1G07540	TRFL2	TRF-like 2	0	0	0.0166667	0.0166667	0.02	0.02	0	0
AT1G07550		Leucine-rich repeat protein kinase family protein	1.02667	0.269093	0.656667	0.14678	0.63	0.0602771	1.22333	0.207873
AT1G07560		Leucine-rich repeat protein kinase family protein	3.64667	0.536201	3.18667	0.566873	3.91667	0.168951	4.54667	0.418821
AT1G07570	APK1A, APK1	Protein kinase superfamily protein	27.86	0.815864	28.4267	1.38776	27.85	0.479618	32.4533	1.52543
AT1G07580		pre-tRNA	0.553333	0.284273	0.923333	0.290593	0.87	0.215484	0.383333	0.0145297
AT1G07590		Tetratricopeptide repeat (TPR)-like superfamily protein	632.52	14.8803	615.137	16.1968	597.38	23.2119	688.717	84.1347
AT1G07600	MT1A, MT1, LSR4, MT-Q, ATMT-2, ATMT-Q, ATMT1	metallothionein 1A	1062.76	128.144	951.07	88.9832	906.283	43.0664	1334.03	161.324
AT1G07610	MT1C	metallothionein 1C	258.06	9.99839	247.247	10.311	268.6	8.15363	325.317	27.6643
AT1G07615		GTP-binding protein Obg/CgtA	7.17667	0.457979	7.68333	0.880044	10.9267	0.877731	8.23667	0.576956
AT1G07620	ATOBGM	GTP-binding protein Obg/CgtA	3.18667	0.205291	2.22667	0.127192	4.56333	0.396246	4.24	0.450814
AT1G07630	PLL5	pol-like 5	19.6133	1.19209	20.44	0.852819	19.8233	0.358345	21.6233	0.698411
AT1G07640	OBP2	Dof-type zinc finger DNA-binding family protein	21.6867	1.77804	21.2467	0.476387	23.18	0.695725	20.4533	0.485295
AT1G07645	ATDSI-1VOC, DSI-1VOC	dessication-induced 1VOC superfamily protein	0.123333	0.0260342	0.05	0.05	0.283333	0.108372	0	0
AT1G07650		Leucine-rich repeat transmembrane protein kinase	26.0133	0.973111	27.29	0.964642	32.14	1.12077	29.7133	1.54245
AT1G07660		Histone superfamily protein	54.0767	2.80386	49.4033	0.670729	58.3633	2.70842	61.7067	5.20109
AT1G07670	ATECA4, ECA4	endomembrane-type CA-ATPase 4	26.26	0.527004	26.8367	1.46618	31.48	0.477109	32.3133	0.675138
AT1G07680		unknown protein; FUNCTIONS IN: molecular_function unknown; INVOLVED IN: biological_process unknown; LOCATED IN: endomembrane system; BEST Arabidopsis thaliana protein match is: unknown protein (TAIR:AT5G23903.1); Has 7 Blast hits to 7 proteins in 2 species: Archae - 0; Bacteria - 0; Metazoa - 0; Fungi - 0; Plants - 7; Viruses - 0; Other Eukaryotes - 0 (source: NCBI BLink).	0.0233333	0.0233333	0.09	0.0450925	0.0533333	0.0533333	0.163333	0.0817177
AT1G07690		FUNCTIONS IN: molecular_function unknown; INVOLVED IN: biological_process unknown; LOCATED IN: endomembrane system; EXPRESSED IN: root; CONTAINS InterPro DOMAIN/s: Orthoreovirus membrane fusion p10 (InterPro:IPR009854); BEST Arabidopsis thaliana protein match is: unknown protein (TAIR:AT1G54950.1); Has 11 Blast hits to 11 proteins in 4 species: Archae - 0; Bacteria - 2; Metazoa - 0; Fungi - 0; Pl…	0.0633333	0.0633333	0	0	0.253333	0.075351	0	0
AT1G07700		Thioredoxin superfamily protein	56.3133	0.836607	52.78	1.13143	55.5667	0.664087	60.2467	0.843353
AT1G07702		snoRNA	0	0	0	0	0	0	0	0
AT1G07705		NOT2 / NOT3 / NOT5 family	16.66	0.969948	16.6033	0.967821	18.1133	0.785755	17.0633	0.711462
AT1G07710		Ankyrin repeat family protein	0.556667	0.106823	0.453333	0.0233333	0.79	0.125033	0.853333	0.147234
AT1G07720	KCS3	3-ketoacyl-CoA synthase 3	27.59	1.28442	30.42	1.3327	32.67	1.29245	35.29	1.53626
AT1G07725	ATEXO70H6, EXO70H6	exocyst subunit exo70 family protein H6	0	0	0.0533333	0.0533333	0.0566667	0.0566667	0	0
AT1G07728		other RNA	9.06333	0.302343	9.92333	0.326411	9.23667	0.841632	9.24	0.210713
AT1G07730		Disease resistance-responsive (dirigent-like protein) family protein	0.763333	0.349778	0.22	0.155349	0	0	0.493333	0.434716
AT1G07740		Tetratricopeptide repeat (TPR)-like superfamily protein	3.24	0.293995	3.27667	0.120185	4.16	0.175214	3.36	0.41065
AT1G07745	ATRAD51D, RAD51D, SSN1	homolog of RAD51 D	6.61333	0.278348	6.48667	0.683358	7.16333	0.244563	6.49333	0.863063
AT1G07747		Bifunctional inhibitor/lipid-transfer protein/seed storage 2S albumin superfamily protein	0	0	0	0	0	0	0	0
AT1G07750		RmlC-like cupins superfamily protein	27.0567	1.75029	34.32	0.487476	35.69	0.899463	42.9833	0.721719
AT1G07760		pre-tRNA	0	0	0	0	0	0	0.25	0.25
AT1G07770	RPS15A	ribosomal protein S15A	461.963	8.20482	445.273	25.877	522.78	7.55907	440.773	25.085
AT1G07780	PAI1, TRP6	phosphoribosylanthranilate isomerase 1	17.1233	0.941777	14.35	0.520032	24.4033	0.835311	18.7933	1.03911
AT1G07790	HTB1	Histone superfamily protein	69.4867	3.25458	71.18	6.39271	79.98	1.68055	76.8167	5.23358
AT1G07795		unknown protein; BEST Arabidopsis thaliana protein match is: unknown protein (TAIR:AT2G28725.1); Has 38 Blast hits to 38 proteins in 11 species: Archae - 0; Bacteria - 0; Metazoa - 0; Fungi - 0; Plants - 38; Viruses - 0; Other Eukaryotes - 0 (source: NCBI BLink).	0.6	0.147309	0.626667	0.25725	0.846667	0.20177	1.05667	0.182056
AT1G07800		transposable element gene	0	0	0	0	0	0	0	0
AT1G07810	ECA1, ATECA1, ACA3	ER-type Ca2+-ATPase 1	20.7733	0.927619	22.0533	0.253004	24.6567	0.453921	23.88	0.617333
AT1G07820		Histone superfamily protein	206.28	5.69681	212.07	13.7745	229.83	3.88043	227.917	20.6732
AT1G07830		ribosomal protein L29 family protein	21.52	0.515202	18.99	1.47299	23.4567	0.337951	21.84	0.240069
AT1G07840		Sas10/Utp3/C1D family	20.6567	0.372395	20.44	1.11384	25.7467	0.99506	22.67	1.22353
AT1G07850		Protein of unknown function (DUF604)	0.02	0.02	0.0366667	0.0185592	0	0	0.0133333	0.0133333
AT1G07860		BEST Arabidopsis thaliana protein match is: Protein kinase superfamily protein (TAIR:AT1G07870.2); Has 7 Blast hits to 7 proteins in 4 species: Archae - 0; Bacteria - 0; Metazoa - 0; Fungi - 0; Plants - 7; Viruses - 0; Other Eukaryotes - 0 (source: NCBI BLink).	0	0	0.0766667	0.0766667	0	0	0.0666667	0.0666667
AT1G07870		Protein kinase superfamily protein	12.7733	0.588142	13.99	0.583981	10.8533	0.486016	16.3133	0.371723
AT1G07880	ATMPK13	Protein kinase superfamily protein	8.05	0.710422	8.01333	0.749429	7.33	0.255408	9.01	0.170978
AT1G07885		unknown protein; FUNCTIONS IN: molecular_function unknown; INVOLVED IN: biological_process unknown; LOCATED IN: cellular_component unknown; Has 0 Blast hits to 0 proteins in 0 species (source: NCBI BLink).	0.383333	0.383333	0.353333	0.353333	0.39	0.39	0	0
AT1G07890	APX1, MEE6, CS1, ATAPX1, ATAPX01	ascorbate peroxidase 1	626.87	8.67996	617.063	23.7215	744.687	7.89108	722.51	14.0527
AT1G07900	LBD1	LOB domain-containing protein 1	1.04333	0.0881917	1.13333	0.213099	0.633333	0.316719	1.77333	0.576696
AT1G07901		unknown protein; Has 30201 Blast hits to 17322 proteins in 780 species: Archae - 12; Bacteria - 1396; Metazoa - 17338; Fungi - 3422; Plants - 5037; Viruses - 0; Other Eukaryotes - 2996 (source: NCBI BLink).	1.23333	0.222436	2.99333	0.826445	1.59	0.516172	2.42667	1.33549
AT1G07910	ATRNL, RNL, AtRLG1	RNAligase	8.3	0.70713	7.42	0.22745	10.21	0.405257	8.85333	0.257056
AT1G07920		GTP binding Elongation factor Tu family protein	434.19	11.6459	404.493	7.19424	530.083	10.6761	466.97	19.5115
AT1G07930		GTP binding Elongation factor Tu family protein	284.083	7.85775	256.17	13.2496	319.327	3.66798	282.927	21.1314
AT1G07940		GTP binding Elongation factor Tu family protein	249.767	14.8552	250.107	7.5625	329.587	2.80735	259.92	10.7731
AT1G07950	MED22B	Surfeit locus protein 5 subunit 22 of Mediator complex	18.2867	1.56691	20.08	0.970275	22.58	0.550545	20.0233	0.667866
AT1G07960	ATPDIL5-1, PDIL5-1	PDI-like 5-1	44.6333	1.04111	43.9033	1.84382	48.37	0.678921	46.36	3.05776
AT1G07970		CONTAINS InterPro DOMAIN/s: Cytochrome B561-related, N-terminal (InterPro:IPR019176); Has 215 Blast hits to 213 proteins in 79 species: Archae - 0; Bacteria - 6; Metazoa - 131; Fungi - 22; Plants - 42; Viruses - 0; Other Eukaryotes - 14 (source: NCBI BLink).	6.17	0.167033	6.55	0.15695	8.54	0.455448	7.47667	0.377771
AT1G07980	NF-YC10	nuclear factor Y, subunit C10	16.1333	0.827453	16.3033	0.661673	18.37	1.52561	17.7233	0.397171
AT1G07985		Expressed protein	4.11667	0.524764	6.36	1.46289	7.29333	0.631673	6.29	0.320832
AT1G07990		SIT4 phosphatase-associated family protein	22.9133	0.342264	24.3533	1.29954	24.6767	0.19936	26.6033	0.299852
AT1G08000	GATA10	GATA transcription factor 10	6.37667	0.405024	6.11	0.334714	8.07	0.608276	6.48	0.453578
AT1G08005		BEST Arabidopsis thaliana protein match is: SIT4 phosphatase-associated family protein (TAIR:AT1G07990.1); Has 17 Blast hits to 17 proteins in 3 species: Archae - 0; Bacteria - 0; Metazoa - 0; Fungi - 0; Plants - 17; Viruses - 0; Other Eukaryotes - 0 (source: NCBI BLink).	1.43	0.15308	0.403333	0.204151	0.443333	0.229807	0.413333	0.206989
AT1G08010	GATA11	GATA transcription factor 11	16.3733	1.44723	14.4767	0.834612	17.7533	0.620278	17.8167	1.75541
AT1G08030	TPST	tyrosylprotein sulfotransferase	12.8467	0.208513	13.07	0.355715	13.7933	0.365529	13.07	0.601193
AT1G08032		unknown protein; FUNCTIONS IN: molecular_function unknown; INVOLVED IN: biological_process unknown; LOCATED IN: cellular_component unknown; Has 0 Blast hits to 0 proteins in 0 species (source: NCBI BLink).	0	0	0	0	0	0	0	0
AT1G08035		unknown protein; BEST Arabidopsis thaliana protein match is: unknown protein (TAIR:AT2G28330.1); Has 10 Blast hits to 10 proteins in 3 species: Archae - 0; Bacteria - 0; Metazoa - 0; Fungi - 0; Plants - 10; Viruses - 0; Other Eukaryotes - 0 (source: NCBI BLink).	0.71	0.176163	0.566667	0.154092	0.556667	0.208513	0.273333	0.0851143
AT1G08040		Protein of unknown function (DUF707)	19.52	0.135769	18.42	0.596769	18.78	1.58207	20.5033	0.829464
AT1G08050		Zinc finger (C3HC4-type RING finger) family protein	2.59333	0.157621	2.07	0.12	3.30333	0.308887	2.94	0.385746
AT1G08060	MOM, MOM1	ATP-dependent helicase family protein	5.02333	0.16905	5.33333	0.165764	5.61	0.291376	5.72667	0.0883805
AT1G08065	ATACA5, ACA5	alpha carbonic anhydrase 5	0	0	0	0	0	0	0	0
AT1G08070	OTP82	Tetratricopeptide repeat (TPR)-like superfamily protein	0.99	0.0568624	1.07	0.0404145	2.04333	0.0554777	1.00333	0.0751295
AT1G08080	ATACA7, ACA7	alpha carbonic anhydrase 7	0.05	0.0264575	0	0	0	0	0.0666667	0.0666667
AT1G08090	ATNRT2:1, NRT2, NRT2;1AT, ACH1, LIN1, ATNRT2.1, NRT2.1, NRT2:1	nitrate transporter 2:1	0.0366667	0.0366667	0.0866667	0.0202759	0.03	0.0152753	0.1	0.0351188
AT1G08100	ATNRT2.2, ACH2, NRT2;2AT, NRT2.2	nitrate transporter 2.2	0.03	0.03	0	0	0	0	0	0
AT1G08105		transposable element gene	0.103333	0.02848	0.0633333	0.0120185	0.0966667	0.034801	0.106667	0.0233333
AT1G08110		lactoylglutathione lyase family protein / glyoxalase I family protein	123.347	1.95866	119.747	1.43761	116.913	4.71132	113.207	2.33912
AT1G08115		snRNA	92.93	24.8455	28.5767	1.65716	26.79	4.46957	33.43	4.67421
AT1G08120		BEST Arabidopsis thaliana protein match is: Protein kinase superfamily protein (TAIR:AT5G26110.1); Has 235 Blast hits to 235 proteins in 96 species: Archae - 21; Bacteria - 0; Metazoa - 117; Fungi - 8; Plants - 47; Viruses - 0; Other Eukaryotes - 42 (source: NCBI BLink).	0.126667	0.0409607	0.17	0.127671	0.126667	0.0425572	0.0666667	0.0405518
AT1G08125		S-adenosyl-L-methionine-dependent methyltransferases superfamily protein	17.8333	0.70551	16.7567	1.01397	18.8433	1.00863	18.33	0.37421
AT1G08130	ATLIG1, LIG1	DNA ligase 1	19.0567	0.781907	18.32	0.280416	23.1567	0.367711	20.45	0.726246
AT1G08135	ATCHX6B, CHX6B	cation/H+ exchanger 6B	0	0	0	0	0	0	0	0
AT1G08140	ATCHX6A, CHX6A	cation/H+ exchanger 6A	0	0	0	0	0	0	0	0
AT1G08150	ATCHX5, CHX5	Cation/hydrogen exchanger family protein	0.0133333	0.0133333	0	0	0	0	0	0
AT1G08160		Late embryogenesis abundant (LEA) hydroxyproline-rich glycoprotein family	11.3233	0.720748	12.07	1.24709	13.6	0.415812	13.8633	1.70349
AT1G08165		unknown protein; FUNCTIONS IN: molecular_function unknown; INVOLVED IN: biological_process unknown; LOCATED IN: cellular_component unknown; Has 30201 Blast hits to 17322 proteins in 780 species: Archae - 12; Bacteria - 1396; Metazoa - 17338; Fungi - 3422; Plants - 5037; Viruses - 0; Other Eukaryotes - 2996 (source: NCBI BLink).	1.25333	0.256732	2.16333	0.202183	1.33667	0.138604	2.06667	0.405394
AT1G08170		Histone superfamily protein	0.0233333	0.0233333	0.0766667	0.0392994	0.0366667	0.0366667	0	0
AT1G08180		unknown protein; Has 53 Blast hits to 53 proteins in 9 species: Archae - 0; Bacteria - 0; Metazoa - 1; Fungi - 0; Plants - 52; Viruses - 0; Other Eukaryotes - 0 (source: NCBI BLink).	16.6167	0.803437	14.83	0.10583	15.4133	0.571674	17.9033	2.0812
AT1G08190	ATVPS41, ZIP2, VPS41, ATVAM2, VAM2	vacuolar protein sorting 41	42.5033	0.933137	43.5733	1.51737	51.0167	1.78663	50.1433	1.5593
AT1G08200	AXS2	UDP-D-apiose/UDP-D-xylose synthase 2	144.793	2.45578	159.99	1.43712	162.673	1.57937	171.643	3.70556
AT1G08210		Eukaryotic aspartyl protease family protein	11.18	0.270617	13.1067	0.707162	13.8467	0.118509	13.0933	0.22784
AT1G08220		FUNCTIONS IN: molecular_function unknown; INVOLVED IN: mitochondrial proton-transporting ATP synthase complex assembly; LOCATED IN: mitochondrial inner membrane; EXPRESSED IN: 18 plant structures; EXPRESSED DURING: 7 growth stages; CONTAINS InterPro DOMAIN/s: ATPase assembly factor ATP10, mitochondria (InterPro:IPR007849); Has 168 Blast hits to 168 proteins in 86 species: Archae - 6; Bacteria - 0…	6.83333	0.58984	6.88667	0.40867	9.03	0.164621	7.66333	0.32199
AT1G08230		Transmembrane amino acid transporter family protein	16.66	1.26057	16.88	0.309246	20.8767	0.59538	17.5033	1.88327
AT1G08240		pre-tRNA	0	0	0.21	0.118462	0.0566667	0.0566667	0	0
AT1G08250	ADT6	arogenate dehydratase 6	5.50667	0.289156	5.73	0.186815	5.45333	0.553785	6.25333	0.654633
AT1G08260	EMB142, EMB2284, POL2A, TIL1, EMB529, ABO4, ESD7	DNA polymerase epsilon catalytic subunit	6.57	0.260576	6.88	0.190788	8.74333	0.00333333	7.63667	0.262446
AT1G08270		CONTAINS InterPro DOMAIN/s: MIT (InterPro:IPR007330); BEST Arabidopsis thaliana protein match is: AAA-type ATPase family protein (TAIR:AT2G27600.1); Has 1133 Blast hits to 1133 proteins in 252 species: Archae - 47; Bacteria - 0; Metazoa - 540; Fungi - 145; Plants - 223; Viruses - 0; Other Eukaryotes - 178 (source: NCBI BLink).	2.40333	0.458415	2.86667	0.874649	3.72	0.19218	4.30333	0.440353
AT1G08280		Glycosyltransferase family 29 (sialyltransferase) family protein	7.13333	0.366848	9.52	0.891871	10.4767	0.477156	10	0.0503322
AT1G08290	WIP3	WIP domain protein 3	2.08	0.200749	1.86667	0.314766	1.77667	0.205778	2.37333	0.314183
AT1G08300	NVL	no vein-like	2.31333	0.160451	2.79667	0.291681	2.6	0.051316	2.32667	0.175721
AT1G08310		alpha/beta-Hydrolases superfamily protein	6.21667	0.667691	6.48	0.505404	10.51	0.76592	10.15	0.820731
AT1G08315		ARM repeat superfamily protein	8.82	0.309246	9.12	0.0321455	10.77	0.353695	9.78	0.141774
AT1G08320	TGA9, bZIP21	bZIP transcription factor family protein	11.1267	0.759481	13.1433	0.0392994	10.9867	0.112891	12.7533	0.984147
AT1G08340		Rho GTPase activating protein with PAK-box/P21-Rho-binding domain	6.24	0.153948	7.77333	0.553785	8.8	0.417892	9.65333	0.240647
AT1G08350		Endomembrane protein 70 protein family	9.02667	0.405353	8.94333	0.21881	10.29	0.140475	10.1533	0.285268
AT1G08360		Ribosomal protein L1p/L10e family	434.523	6.31422	426.123	19.2276	477.787	4.79492	486.37	6.29985
AT1G08370	DCP1, ATDCP1	decapping 1	27.14	1.41361	28.0033	1.25698	28.7433	1.68399	27.9933	0.303333
AT1G08380	PSAO	photosystem I subunit O	2209.54	118.207	2322.68	129.081	1346.67	30.8208	1804.14	171.299
AT1G08390		unknown protein; Has 62 Blast hits to 62 proteins in 27 species: Archae - 0; Bacteria - 0; Metazoa - 34; Fungi - 0; Plants - 28; Viruses - 0; Other Eukaryotes - 0 (source: NCBI BLink).	9.48333	0.774733	8.66667	1.11146	7.28667	0.358903	9.40667	0.494818
AT1G08400		RINT-1 / TIP-1 family	3.13667	0.129915	3.28333	0.02848	3.22667	0.143333	3.26667	0.22908
AT1G08410		P-loop containing nucleoside triphosphate hydrolases superfamily protein	10.4267	0.100885	9.64	0.715984	14.1833	0.645093	12.08	0.725971
AT1G08420	BSL2	BRI1 suppressor 1 (BSU1)-like 2	18.8167	0.51657	20	0.260576	23.1367	0.770375	20.6733	1.08628
AT1G08430	ALMT1, ATALMT1	aluminum-activated malate transporter 1	7.85	2.04252	7.31667	1.68092	13.1767	0.28591	11.0467	1.1878
AT1G08440		Aluminium activated malate transporter family protein	0.0233333	0.0233333	0	0	0.0466667	0.0233333	0.0633333	0.0328295
AT1G08450	CRT3, PSL1, EBS2, AtCRT3	calreticulin 3	58.7133	0.34527	57.4833	0.299128	62.63	0.442982	62.5267	1.28872
AT1G08460	HDA08, HDA8, ATHDA8	histone deacetylase 8	13.5167	0.596918	13.6867	0.442581	14.31	0.80895	13.1333	0.711087
AT1G08465	YAB2	Plant-specific transcription factor YABBY family protein	18.4767	0.756138	16.6633	0.649778	18.7533	1.01786	17.2933	0.758603
AT1G08470	SSL3	strictosidine synthase-like 3	23.17	0.814023	22.99	0.268514	23.4133	1.02707	25.3233	1.48635
AT1G08480		unknown protein; FUNCTIONS IN: molecular_function unknown; INVOLVED IN: biological_process unknown; LOCATED IN: mitochondrion, plasma membrane, plastid, vacuole; EXPRESSED IN: 27 plant structures; EXPRESSED DURING: 15 growth stages; Has 39 Blast hits to 39 proteins in 13 species: Archae - 0; Bacteria - 0; Metazoa - 0; Fungi - 0; Plants - 39; Viruses - 0; Other Eukaryotes - 0 (source: NCBI BLink).	93.5667	1.15626	100.587	3.35067	113.91	3.5404	127.253	14.6947
AT1G08490	ATSUFS, SUFS, ATCPNIFS, ATNFS2, CPNIFS	chloroplastic NIFS-like cysteine desulfurase	31.42	1.3947	33.2633	0.448788	33.5567	0.469338	31.6567	0.969026
AT1G08500	ENODL18, AtENODL18	early nodulin-like protein 18	9.81333	0.677159	7.07333	0.560843	15.16	1.0436	11.7533	1.32793
AT1G08510	FATB	fatty acyl-ACP thioesterases B	77.01	1.74575	79.8867	3.67816	82.8367	1.835	91.7467	5.13894
AT1G08520	ALB1, ALB-1V, V157, PDE166, CHLD	ALBINA 1	93.66	2.39429	100.53	0.765267	95.39	2.88765	86.7067	0.803416
AT1G08530		unknown protein; FUNCTIONS IN: molecular_function unknown; INVOLVED IN: biological_process unknown; LOCATED IN: chloroplast; BEST Arabidopsis thaliana protein match is: unknown protein (TAIR:AT5G09995.2); Has 140 Blast hits to 140 proteins in 53 species: Archae - 0; Bacteria - 63; Metazoa - 0; Fungi - 0; Plants - 76; Viruses - 0; Other Eukaryotes - 1 (source: NCBI BLink).	14.6533	0.748829	14.36	0.32078	16.2933	0.267104	14.8233	0.813927
AT1G08540	SIGB, SIG1, SIG2, SIGA, ATSIG1, ABC1, ATSIG2	RNApolymerase sigma subunit 2	68.7333	3.942	68.8067	3.01004	70.9867	1.5559	57.8033	2.17697
AT1G08550	NPQ1, AVDE1	non-photochemical quenching 1	73.23	2.29593	78.2933	1.20571	80.8367	0.225191	39.9767	2.44187
AT1G08560	SYP111, KN, ATSYP111	syntaxin of plants 111	68.9233	4.80761	62.9967	1.4394	68.7867	1.34919	81.7733	5.70101
AT1G08570	ACHT4	atypical CYS HIS rich thioredoxin 4	173.747	9.13112	125.843	6.61273	144.48	9.29788	136.723	4.11783
AT1G08580		unknown protein; Has 39 Blast hits to 39 proteins in 15 species: Archae - 0; Bacteria - 0; Metazoa - 0; Fungi - 0; Plants - 35; Viruses - 0; Other Eukaryotes - 4 (source: NCBI BLink).	46.08	2.39669	40.77	0.84788	61.69	2.0158	54.2967	2.93201
AT1G08590		Leucine-rich receptor-like protein kinase family protein	5.31	0.294618	6.53	0.572393	6.48667	0.454838	7.24	0.313741
AT1G08592		Potential natural antisense gene, locus overlaps with AT1G08590	3.00667	0.759152	2.78	0.200749	2.69333	0.463081	2.61333	0.220177
AT1G08600	ATRX, CHR20	P-loop containing nucleoside triphosphate hydrolases superfamily protein	13.6267	0.548706	13.3733	0.0433333	15.58	0.41065	16.3767	0.160243
AT1G08610		Pentatricopeptide repeat (PPR) superfamily protein	5.82	0.336204	4.82667	0.335178	7.83	0.215019	4.26333	0.235396
AT1G08620	PKDM7D	Transcription factor jumonji (jmj) family protein / zinc finger (C5HC2 type) family protein	12.1533	0.554447	11.53	0.390384	12.8467	0.211056	13.2067	0.532051
AT1G08630	THA1	threonine aldolase 1	8.82333	0.967924	11.37	1.27071	11.76	1.3796	8.72667	2.12564
AT1G08640	CJD1	Chloroplast J-like domain 1	65.0367	1.23289	57.1667	3.89805	81.4633	3.70217	60.37	2.77722
AT1G08650	PPCK1, ATPPCK1	phosphoenolpyruvate carboxylase kinase 1	19.5533	2.62413	15.5867	0.340653	21.3967	1.78416	20.35	0.380701
AT1G08660	MGP2	MALE GAMETOPHYTE DEFECTIVE 2	22.7967	0.355965	24.39	0.034641	27.13	1.43052	25.0867	0.58359
AT1G08670		ENTH/VHS family protein	2.89333	0.503466	3.15	0.565184	3.75333	0.575973	4.78	0.141539
AT1G08680	ZIGA4, AGD14	ARF GAP-like zinc finger-containing protein ZIGA4	19.6667	0.451713	22.1933	0.354699	22.52	0.215948	21.2933	0.408833
AT1G08695	SCRL3	SCR-like 3	0	0	0	0	0	0	0	0
AT1G08700	PS1	Presenilin-1	20.6867	1.23748	21.8867	0.268721	25.1467	0.393884	24.5933	1.13725
AT1G08710		F-box family protein	9.84333	0.573479	10.3967	0.422308	12.37	0.689662	11.2533	0.191514
AT1G08720	EDR1, ATEDR1	Protein kinase superfamily protein	10.8067	0.671722	14.0767	0.492826	12.9233	0.300241	12.7133	0.457578
AT1G08730	XIC, ATXIC	Myosin family protein with Dil domain	0.506667	0.024037	0.413333	0.0633333	0.51	0.0585947	0.48	0.0351188
AT1G08735		transposable element gene	0.0166667	0.00666667	0.0166667	0.00666667	0.0233333	0.00881917	0.04	0.01
AT1G08740		transposable element gene	0	0	0	0	0	0	0	0
AT1G08750		Peptidase C13 family	15.7	0.434856	15.4567	0.679763	17.5433	0.24538	16.2567	1.1144
AT1G08760		Plant protein of unknown function (DUF936)	13.8367	0.462181	14.09	0.716868	17.07	0.314802	16.7733	0.247813
AT1G08770	PRA1.E	prenylated RAB acceptor 1.E	15.04	1.00808	16.05	0.82549	19.5967	1.41668	16.2633	0.473896
AT1G08780	AIP3, PFD4	ABI3-interacting protein 3	33.0333	0.507488	31.8567	1.50955	39.32	0.185203	36.6233	1.03932
AT1G08790		Protein of unknown function (DUF1685)	0.09	0.09	0	0	0.0633333	0.0633333	0	0
AT1G08800		Protein of unknown function, DUF593	14.33	0.525071	14.1533	0.337458	16.6233	0.206747	17.13	0.658483
AT1G08810	MYB60, AtMYB60	myb domain protein 60	25.3	2.29654	21.3433	1.79921	20.3433	0.913498	20.9767	0.277869
AT1G08820	VAP27-2	vamp/synaptobrevin-associated protein 27-2	28.6067	0.874192	33.4433	2.09891	36.5933	0.795955	37.8133	1.01177
AT1G08830	CSD1	copper/zinc superoxide dismutase 1	193.15	9.6098	165.033	13.6979	199.55	3.9247	212.437	10.2498
AT1G08840	emb2411	DNA replication helicase, putative	2.58	0.106927	2.61	0.0568624	2.89667	0.156773	2.90667	0.121701
AT1G08845		Ribosomal L18p/L5e family protein	9.28333	0.40601	8.88667	0.571732	11.3	0.988753	10.71	0.806866
AT1G08860	BON3	Calcium-dependent phospholipid-binding Copine family protein	0.216667	0.121427	0.19	0.02	0.193333	0.0133333	0.22	0.061101
AT1G08870		pre-tRNA	0	0	0	0	0	0	0	0
AT1G08880	HTA5, H2AXA, G-H2AX, GAMMA-H2AX	Histone superfamily protein	121.14	3.82348	118.973	10.512	153.637	4.15536	134.05	12.449
AT1G08890		Major facilitator superfamily protein	10.7367	1.18852	11.7633	0.875259	14.4967	0.672417	12.7333	0.726644
AT1G08900		Major facilitator superfamily protein	18.3867	0.866186	22.48	1.01165	17.7567	0.508997	18.5067	1.08182
AT1G08910	EMB3001	zinc ion binding;zinc ion binding	8.52333	0.165764	8.58	0.526909	11.2367	0.675631	10.3167	0.560664
AT1G08920	ESL1	ERD (early response to dehydration) six-like 1	26.36	1.411	34.41	2.62302	25.48	0.35473	27.82	0.359212
AT1G08930	ERD6	Major facilitator superfamily protein	155.737	24.4952	187.313	4.77589	158.463	7.85299	145.657	1.62629
AT1G08940		Phosphoglycerate mutase family protein	13.1733	0.763814	11.7667	0.243059	18.1933	0.361678	13.98	0.73736
AT1G08950		pre-tRNA	0	0	0	0	0	0	0	0
AT1G08960	CAX11, ATCAX11	cation exchanger 11	7.59	0.0964365	7.27667	0.149034	7.95	0.496924	8.05667	0.258478
AT1G08970	HAP5C, NF-YC9	nuclear factor Y, subunit C9	31.4633	0.904845	30.7433	1.51941	36.7367	1.34599	35.9767	2.3201
AT1G08980	ATAMI1, AMI1, ATTOC64-I, TOC64-I	amidase 1	44.6233	1.57046	51.26	0.887487	48.05	1.25496	32.3733	2.12683
AT1G08985		AP2/B3-like transcriptional factor family protein	0	0	0	0	0	0	0	0
AT1G08990	PGSIP5	plant glycogenin-like starch initiation protein 5	6.81667	0.626135	7.33667	0.278348	8.17	0.378021	8.40667	0.413777
AT1G09000	ANP1, MAPKKK1, NP1	NPK1-related protein kinase 1	2.99333	0.208992	2.77333	0.312908	4.03333	0.148361	3.63667	0.0266667
AT1G09010		glycoside hydrolase family 2 protein	37.2033	0.665591	42.9633	0.790239	43.3133	1.97092	38.74	0.78526
AT1G09020	SNF4, ATSNF4	homolog of yeast sucrose nonfermenting 4	27.6133	0.958998	27.3467	0.93526	31.7367	0.735988	29.25	1.00221
AT1G09026		unknown protein; LOCATED IN: endomembrane system; Has 30201 Blast hits to 17322 proteins in 780 species: Archae - 12; Bacteria - 1396; Metazoa - 17338; Fungi - 3422; Plants - 5037; Viruses - 0; Other Eukaryotes - 2996 (source: NCBI BLink).	0	0	0	0	0	0	0	0
AT1G09030	NF-YB4	nuclear factor Y, subunit B4	0	0	0.08	0.08	0.0633333	0.0633333	0	0
AT1G09040		unknown protein; FUNCTIONS IN: molecular_function unknown; INVOLVED IN: biological_process unknown; LOCATED IN: membrane; EXPRESSED IN: leaf; BEST Arabidopsis thaliana protein match is: unknown protein (TAIR:AT1G09050.1); Has 614 Blast hits to 567 proteins in 104 species: Archae - 2; Bacteria - 12; Metazoa - 344; Fungi - 31; Plants - 81; Viruses - 0; Other Eukaryotes - 144 (source: NCBI BLink).	2.68333	0.0466667	3.05333	0.218276	4.40667	0.0825295	2.70333	0.128625
AT1G09050		unknown protein; BEST Arabidopsis thaliana protein match is: unknown protein (TAIR:AT1G09040.1); Has 552 Blast hits to 499 proteins in 115 species: Archae - 0; Bacteria - 86; Metazoa - 259; Fungi - 14; Plants - 77; Viruses - 0; Other Eukaryotes - 116 (source: NCBI BLink).	2.88333	0.152352	2.90333	0.177044	3.54333	0.19936	2.62	0.061101
AT1G09060		Zinc finger, RING-type;Transcription factor jumonji/aspartyl beta-hydroxylase	25.5267	1.10789	27.84	0.528804	25.4633	0.623012	28.1933	0.64628
AT1G09070	SRC2, (AT)SRC2	soybean gene regulated by cold-2	152.687	17.3871	181.963	10.2122	152.247	5.87884	156.203	12.5869
AT1G09080	BIP3	Heat shock protein 70 (Hsp 70) family protein	0.67	0.0550757	0.853333	0.163333	0.886667	0.0554777	1.13333	0.392527
AT1G09090	ATRBOHB, ATRBOHB-BETA, RBOHB	respiratory burst oxidase homolog B	3.84	0.620833	4.44333	0.46884	4.16	0.382797	7.08	0.136504
AT1G09100	RPT5B	26S proteasome AAA-ATPase subunit RPT5B	23.9767	0.659048	23.3433	1.62266	32.3433	0.166966	27.1733	0.805819
AT1G09110		pre-tRNA	0	0	0	0	0	0	0	0
AT1G09130		ATP-dependent caseinolytic (Clp) protease/crotonase family protein	104.077	1.76096	108.74	3.41676	104.067	5.60581	103.06	1.99121
AT1G09140	ATSRP30, SR30, At-SR30	SERINE-ARGININE PROTEIN 30	57.88	1.9692	57.6833	4.86412	60.09	1.90253	56.9833	1.91299
AT1G09150		pseudouridine synthase and archaeosine transglycosylase (PUA) domain-containing protein	48.3733	0.405887	49.4433	2.00514	59.0433	2.18281	56.7333	2.68573
AT1G09155	AtPP2-B15, PP2-B15	phloem protein 2-B15	1.96333	0.270883	2.46333	0.144376	2.49667	0.262827	2.08667	0.328498
AT1G09157		Protein of unknown function (DUF679)	0.0333333	0.0333333	0	0	0.05	0.05	0.04	0.04
AT1G09160		Protein phosphatase 2C family protein	24.5433	0.307806	25.8067	0.433218	24.98	0.914185	25.0867	0.256407
AT1G09170		P-loop nucleoside triphosphate hydrolases superfamily protein with CH (Calponin Homology) domain	2.23	0.176918	2.05	0.158745	1.83	0.0450925	2.34667	0.21881
AT1G09176		unknown protein; FUNCTIONS IN: molecular_function unknown; INVOLVED IN: biological_process unknown; LOCATED IN: endomembrane system; Has 30201 Blast hits to 17322 proteins in 780 species: Archae - 12; Bacteria - 1396; Metazoa - 17338; Fungi - 3422; Plants - 5037; Viruses - 0; Other Eukaryotes - 2996 (source: NCBI BLink).	0.256667	0.0554777	0.403333	0.0272845	0.536667	0.239188	0.733333	0.167962
AT1G09180	ATSAR1, ATSARA1A, SARA1A	secretion-associated RAS super family 1	1.25	0.155671	1.88667	0.0783865	1.31	0.455741	3.91	0.408697
AT1G09190		Tetratricopeptide repeat (TPR)-like superfamily protein	2.05	0.0585947	2.21667	0.181873	3.86333	0.240578	2.28333	0.123333
AT1G09195		FUNCTIONS IN: molecular_function unknown; INVOLVED IN: biological_process unknown; LOCATED IN: mitochondrion; CONTAINS InterPro DOMAIN/s: Metal-dependent phosphohydrolase, HD subdomain (InterPro:IPR006674), Ppx/GppA phosphatase (InterPro:IPR003695); Has 30201 Blast hits to 17322 proteins in 780 species: Archae - 12; Bacteria - 1396; Metazoa - 17338; Fungi - 3422; Plants - 5037; Viruses - 0; Other…	8.22	0.433128	8.35667	0.585501	8.05	0.600528	8.94667	0.371005
AT1G09200		Histone superfamily protein	118.32	6.55772	105.28	8.1696	124.263	4.72752	116.443	16.8659
AT1G09210	CRT1b, AtCRT1b	calreticulin 1b	90.9433	1.49424	111.95	3.21042	124.007	4.01612	134.04	3.33672
AT1G09220		Pentatricopeptide repeat (PPR) superfamily protein	1.20667	0.186667	1.63667	0.192729	1.83333	0.268721	0.96	0.09
AT1G09230		RNA-binding (RRM/RBD/RNP motifs) family protein	10.4233	0.289156	11.1067	0.153876	12.9133	0.313174	13.2467	0.573304
AT1G09240	NAS3, ATNAS3	nicotianamine synthase 3	7.38667	0.390953	8.63333	1.20167	7.52333	0.355074	17.6767	2.92561
AT1G09245		Plant self-incompatibility protein S1 family	0	0	0	0	0	0	0	0
AT1G09250		basic helix-loop-helix (bHLH) DNA-binding superfamily protein	22.0033	1.56514	19.6467	1.21984	27.8067	1.5183	25.94	0.986526
AT1G09260		Chaperone DnaJ-domain superfamily protein	0	0	0	0	0	0	0	0
AT1G09270	IMPA-4	importin alpha isoform 4	39.43	0.430968	41.6733	1.43943	48.4367	3.15437	49.45	1.87009
AT1G09280		CONTAINS InterPro DOMAIN/s: Rhodanese-like (InterPro:IPR001763), Serine hydrolase (InterPro:IPR005645); BEST Arabidopsis thaliana protein match is: Rhodanese/Cell cycle control phosphatase superfamily protein (TAIR:AT2G40760.1); Has 5925 Blast hits to 5912 proteins in 1592 species: Archae - 0; Bacteria - 2946; Metazoa - 156; Fungi - 408; Plants - 229; Viruses - 0; Other Eukaryotes - 2186 (source:…	11.3267	0.255365	12.4333	0.17477	13.9567	0.940502	13.0667	0.665766
AT1G09290		unknown protein; Has 73 Blast hits to 71 proteins in 26 species: Archae - 0; Bacteria - 0; Metazoa - 5; Fungi - 11; Plants - 54; Viruses - 0; Other Eukaryotes - 3 (source: NCBI BLink).	12.86	0.435928	12.5467	0.559593	15.7333	0.481468	14.4633	1.33153
AT1G09300		Metallopeptidase M24 family protein	6.53667	0.11865	5.76667	0.338936	9.51667	0.459613	7.13	0.619919
AT1G09310		Protein of unknown function, DUF538	1550.59	41.5584	1354.17	68.4292	2120.36	39.8053	1832.86	174.081
AT1G09320		agenet domain-containing protein	7.69333	0.281681	8.33	0.193993	9.26	0.29023	7.73333	0.339428
AT1G09330		unknown protein; FUNCTIONS IN: molecular_function unknown; INVOLVED IN: biological_process unknown; LOCATED IN: integral to membrane; EXPRESSED IN: 24 plant structures; EXPRESSED DURING: 15 growth stages; CONTAINS InterPro DOMAIN/s: Protein of unknown function DUF846, eukaryotic (InterPro:IPR008564); Has 518 Blast hits to 518 proteins in 206 species: Archae - 0; Bacteria - 0; Metazoa - 193; Fungi…	45.1333	2.0955	43.3367	2.1564	51.1133	1.61431	52.1633	2.18942
AT1G09340	CRB, CSP41B, HIP1.3	chloroplast RNA binding	862.907	17.7384	819.28	24.2131	543.26	1.99806	714.747	25.1043
AT1G09350	AtGolS3, GolS3	galactinol synthase 3	0.546667	0.125477	0.366667	0.0384419	0.553333	0.125477	0.536667	0.172852
AT1G09360		Plant invertase/pectin methylesterase inhibitor superfamily protein	0	0	0	0	0	0	0	0
AT1G09370		Plant invertase/pectin methylesterase inhibitor superfamily protein	0.193333	0.193333	0.316667	0.0731057	0.0666667	0.0666667	0.0966667	0.0504425
AT1G09380		nodulin MtN21 /EamA-like transporter family protein	0.456667	0.0176383	0.35	0.0818535	0.383333	0.0484195	0.35	0.1253
AT1G09390		GDSL-like Lipase/Acylhydrolase superfamily protein	18.81	1.5094	18.28	0.402658	18.25	0.904673	18.84	0.276104
AT1G09400		FMN-linked oxidoreductases superfamily protein	0.4	0.0585947	0.353333	0.117804	0.61	0.0321455	0.47	0.0550757
AT1G09410		pentatricopeptide (PPR) repeat-containing protein	1.26333	0.0384419	1.21	0.043589	1.81	0.161658	1.63	0.208167
AT1G09415	NIMIN-3	NIM1-interacting 3	46.1333	2.55336	45.6867	0.702195	47.0367	1.56173	42.5033	1.59768
AT1G09420	G6PD4	glucose-6-phosphate dehydrogenase 4	9.76667	0.386451	9.85333	0.533739	19.1367	0.587121	9.46333	0.500744
AT1G09421		other RNA	0.443333	0.154092	0.796667	0.239049	0.536667	0.159826	0.88	0.419682
AT1G09430	ACLA-3	ATP-citrate lyase A-3	59.67	1.7431	63.1167	1.43446	70.94	1.05154	58.12	1.53549
AT1G09440		Protein kinase superfamily protein	16.44	0.714306	16.7567	0.791798	14.93	0.820813	16.5467	0.692684
AT1G09450		Protein kinase superfamily protein	3.02333	0.236244	3.29	0.085049	3.59	0.145258	4.09	0.220303
AT1G09460		Carbohydrate-binding X8 domain superfamily protein	13.46	0.715821	16.6767	0.46884	24.6933	1.72668	19.52	0.225019
AT1G09470		unknown protein; FUNCTIONS IN: molecular_function unknown; EXPRESSED IN: cotyledon; BEST Arabidopsis thaliana protein match is: unknown protein (TAIR:AT5G26770.1); Has 55019 Blast hits to 30094 proteins in 2088 species: Archae - 730; Bacteria - 6553; Metazoa - 28961; Fungi - 4800; Plants - 2559; Viruses - 111; Other Eukaryotes - 11305 (source: NCBI BLink).	9.69667	1.11628	10.1067	1.01259	8.73667	0.116094	10.9167	1.09673
AT1G09480		NAD(P)-binding Rossmann-fold superfamily protein	3.55667	0.284156	3.03	0.170392	3.97	0.225906	3.53	0.124231
AT1G09483		unknown protein; BEST Arabidopsis thaliana protein match is: unknown protein (TAIR:AT1G09470.1); Has 48 Blast hits to 48 proteins in 9 species: Archae - 0; Bacteria - 0; Metazoa - 0; Fungi - 0; Plants - 48; Viruses - 0; Other Eukaryotes - 0 (source: NCBI BLink).	0.0566667	0.0566667	0	0	0	0	0	0
AT1G09486		pseudogene, 60S ribosomal protein L21 (RPL21B), temporary automated functional assignment; blastp match of 67% identity and 2.0e-52 P-value to GP	2.32	0.305014	1.74333	0.404818	3.69667	0.389544	1.85333	0.399847
AT1G09490		NAD(P)-binding Rossmann-fold superfamily protein	31.6533	0.539949	32.9467	1.04501	37.3933	0.87381	37.4733	1.04837
AT1G09500		NAD(P)-binding Rossmann-fold superfamily protein	3.06667	0.493975	4.53333	0.407322	1.38333	0.316982	2.71333	0.458779
AT1G09510		NAD(P)-binding Rossmann-fold superfamily protein	0	0	0	0	0.0466667	0.0466667	0	0
AT1G09520		LOCATED IN: chloroplast; EXPRESSED IN: 21 plant structures; EXPRESSED DURING: 12 growth stages; CONTAINS InterPro DOMAIN/s: Zinc finger, PHD-type, conserved site (InterPro:IPR019786); BEST Arabidopsis thaliana protein match is: PHD finger family protein (TAIR:AT3G17460.1); Has 56 Blast hits to 56 proteins in 17 species: Archae - 0; Bacteria - 2; Metazoa - 0; Fungi - 4; Plants - 46; Viruses - 0; O…	8.96	1.2216	9.95	0.67278	10.18	0.251595	9.94667	0.547733
AT1G09530	PIF3, POC1, PAP3	phytochrome interacting factor 3	25.9533	2.49352	26.8767	1.36882	29.15	1.85058	29.0267	0.459069
AT1G09540	MYB61, ATMYB61	myb domain protein 61	1.99	0.147309	1.63	0.209841	3.25333	0.249355	2.91333	0.476177
AT1G09550		Pectinacetylesterase family protein	0	0	0.02	0.02	0	0	0	0
AT1G09560	GLP5	germin-like protein 5	154.997	10.7745	153.947	7.73944	155.74	7.8368	180.783	8.39454
AT1G09570	PHYA, FHY2, FRE1, HY8	phytochrome A	39.5733	0.378873	53.0267	1.77492	64.5233	1.88483	60.6	1.87791
AT1G09575		Protein of unknown function (DUF607)	9.65	0.395264	11.3867	0.498877	12.7	0.24173	12.4667	0.720702
AT1G09580		emp24/gp25L/p24 family/GOLD family protein	16.8467	0.516667	16.2467	1.291	20.4233	0.783525	19.1167	1.28595
AT1G09590		Translation protein SH3-like family protein	277.05	13.1056	260.473	10.4781	338.317	5.21866	330.877	1.31281
AT1G09600		Protein kinase superfamily protein	0.743333	0.00881917	0.96	0.115326	0.993333	0.0635959	1.15333	0.0466667
AT1G09610		Protein of unknown function (DUF579)	1.31333	0.406462	0.896667	0.144491	1.70667	0.350444	1.82333	0.18415
AT1G09620		ATP binding;leucine-tRNA ligases;aminoacyl-tRNA ligases;nucleotide binding;ATP binding;aminoacyl-tRNA ligases	61.7333	1.23194	62.5133	0.390783	75.5	0.211266	65.4867	1.30161
AT1G09625		unknown protein; LOCATED IN: endomembrane system; Has 4 Blast hits to 4 proteins in 2 species: Archae - 0; Bacteria - 0; Metazoa - 0; Fungi - 0; Plants - 4; Viruses - 0; Other Eukaryotes - 0 (source: NCBI BLink).	0	0	0	0	0	0	0	0
AT1G09630	ATRAB11C, ATRABA2A, ATRAB-A2A, RAB-A2A, RAB11c	RAB GTPase 11C	32.6333	1.58962	29.0533	1.46845	38.04	1.17154	36.1367	0.988219
AT1G09640		Translation elongation factor EF1B, gamma chain	152.35	3.49766	144.557	3.91083	188.303	3.27456	162.14	1.9198
AT1G09645		unknown protein; BEST Arabidopsis thaliana protein match is: unknown protein (TAIR:AT1G57765.1); Has 35333 Blast hits to 34131 proteins in 2444 species: Archae - 798; Bacteria - 22429; Metazoa - 974; Fungi - 991; Plants - 531; Viruses - 0; Other Eukaryotes - 9610 (source: NCBI BLink).	45.7067	0.674891	44.5067	0.812657	42.1733	3.59099	49.7933	2.09776
AT1G09650		F-box and associated interaction domains-containing protein	0.373333	0.0835331	0.376667	0.0384419	0.756667	0.179475	0.54	0.0888819
AT1G09660		RNA-binding KH domain-containing protein	18.6067	0.407322	20.2867	0.481398	24.01	0.570468	18.48	0.468615
AT1G09665		Toll-Interleukin-Resistance (TIR) domain family protein	0.0366667	0.0366667	0	0	0	0	0	0
AT1G09680		Pentatricopeptide repeat (PPR) superfamily protein	1.26667	0.152461	1.42333	0.180031	2.07333	0.148586	1.31	0.16563
AT1G09690		Translation protein SH3-like family protein	537.14	16.8313	506.263	26.7327	607.483	5.42421	612.147	10.3891
AT1G09700	HYL1, DRB1	dsRNA-binding domain-like superfamily protein	9.64333	0.520555	10.8733	1.07338	10.73	0.488399	10.0167	0.123873
AT1G09710		Homeodomain-like superfamily protein	4.01	0.112694	3.83	0.0953939	5.79	0.211266	3.41	0.0950438
AT1G09720		Kinase interacting (KIP1-like) family protein	0	0	0	0	0.01	0.01	0	0
AT1G09730		Cysteine proteinases superfamily protein	16.78	0.123423	17.5767	0.155063	18.5633	0.611946	19.49	0.23516
AT1G09740		Adenine nucleotide alpha hydrolases-like superfamily protein	38.71	1.81023	41.6933	2.52648	47	3.40086	59.9867	8.98388
AT1G09750		Eukaryotic aspartyl protease family protein	34.6067	3.10677	40.6833	2.50082	58.82	2.5586	40.9867	2.26622
AT1G09760	U2A'	U2 small nuclear ribonucleoprotein A	48.1833	1.2831	49.51	1.53637	51.5133	1.24983	46.5367	0.614121
AT1G09770	ATCDC5, CDC5, ATMYBCDC5	cell division cycle 5	49.7067	0.672169	54.6733	1.63691	61.6233	0.737955	55.76	0.840179
AT1G09780		Phosphoglycerate mutase, 2,3-bisphosphoglycerate-independent	140.08	12.85	146.417	4.34035	177.503	1.29852	157.393	2.48874
AT1G09790	COBL6	COBRA-like protein 6 precursor	0.0833333	0.0425572	0.0766667	0.0536449	0.12	0.06245	0.133333	0.0366667
AT1G09794		Cox19 family protein (CHCH motif)	7.78	0.831885	7.19667	1.29219	7.81333	0.468413	8.13	1.24227
AT1G09795	ATATP-PRT2, HISN1B, ATP-PRT2	ATP phosphoribosyl transferase 2	47.3167	1.82999	46.1333	1.23067	60.58	2.96891	41.43	1.39083
AT1G09800		Pseudouridine synthase family protein	3.23333	0.0371184	3.70333	0.338936	4.56667	0.141696	4.01	0.323934
AT1G09810	ECT11	evolutionarily conserved C-terminal region 11	9.60333	0.110202	8.71	0.136504	12.3833	0.0296273	10.4433	0.424827
AT1G09812		unknown protein; BEST Arabidopsis thaliana protein match is: unknown protein (TAIR:AT1G58007.2); Has 93 Blast hits to 93 proteins in 13 species: Archae - 0; Bacteria - 0; Metazoa - 0; Fungi - 0; Plants - 93; Viruses - 0; Other Eukaryotes - 0 (source: NCBI BLink).	5.19333	0.759042	4.97	0.306159	4.19	0.518684	5.74	0.892711
AT1G09815	POLD4	polymerase delta 4	28.5767	0.764555	26.7	0.370045	35.26	0.667258	34.7967	1.23883
AT1G09820		Pentatricopeptide repeat (PPR-like) superfamily protein	5.78	0.228546	5.84333	0.132832	5.72333	0.401262	6.13	0.119304
AT1G09830		Glycinamide ribonucleotide (GAR) synthetase	22.2367	0.834053	20.64	0.748688	28.8433	0.312054	23.4667	0.648931
AT1G09840	ATSK41, SK41	shaggy-like protein kinase 41	32.5233	1.07605	29.8533	1.06117	35.8867	0.814644	37.8367	1.191
AT1G09850	XBCP3	xylem bark cysteine peptidase 3	24.54	0.525389	27.5733	1.03932	28.99	0.463573	25.0233	0.0808977
AT1G09860	ATPUP16, PUP16	purine permease 16	0.08	0.04	0.02	0.02	0.0733333	0.00666667	0.173333	0.0166667
AT1G09870		histidine acid phosphatase family protein	27.5867	1.0022	27.34	0.813572	32.13	1.42184	30.0467	0.754372
AT1G09880		Rhamnogalacturonate lyase family protein	0.473333	0.0606447	0.793333	0.243402	0.873333	0.139563	0.893333	0.146667
AT1G09890		Rhamnogalacturonate lyase family protein	3.00667	0.0895048	2.58667	0.432409	3.59667	0.248283	3.58667	0.196412
AT1G09900		Pentatricopeptide repeat (PPR-like) superfamily protein	21.71	1.16903	20.6633	1.27862	28.2033	0.331981	19.8667	1.53346
AT1G09910		Rhamnogalacturonate lyase family protein	10.0133	0.678659	11.0633	0.0788106	12.0133	0.45557	10.7367	0.65198
AT1G09920		TRAF-type zinc finger-related	51.2233	0.0851143	49.5133	0.452782	50.73	1.1834	55.1833	1.52384
AT1G09930	ATOPT2, OPT2	oligopeptide transporter 2	0.05	0.0288675	0.0566667	0.0384419	0.0166667	0.0166667	0.0233333	0.0120185
AT1G09932		Phosphoglycerate mutase family protein	3.09667	0.593446	3.47333	0.16128	2.44	0.0655744	4.82333	0.669934
AT1G09935		Phosphoglycerate mutase family protein	0	0	0.126667	0.00881917	0	0	0	0
AT1G09940	HEMA2	Glutamyl-tRNA reductase family protein	17.4033	1.74198	18.0333	0.924416	15.2667	0.322972	14.9067	0.38843
AT1G09950	RAS1	RESPONSE TO ABA AND SALT 1	0.513333	0.108064	0.423333	0.138363	0.363333	0.165965	0.51	0.105987
AT1G09960	SUT4, ATSUT4, SUC4, ATSUC4	sucrose transporter 4	4.88667	0.2979	5.44667	0.661623	6.3	0.0754983	5.24	0.576888
AT1G09970	LRR XI-23, RLK7	Leucine-rich receptor-like protein kinase family protein	85.86	5.37636	103.267	4.18851	91.0967	2.52347	100.113	1.12428
AT1G09980		Putative serine esterase family protein	14.6	0.662747	14.5667	0.283392	15.44	0.375411	16.6333	0.355027
AT1G09995		DNA repair DEAD helicase RAD3/XP-D subfamily protein	9.23	1.14473	8.96	0.249867	9.82333	0.263902	9.08667	1.09127
AT1G10000		Ribonuclease H-like superfamily protein	1.02	0.06	1.29333	0.167962	1.08667	0.273028	1.29667	0.195477
AT1G10010	AAP8, ATAAP8	amino acid permease 8	0.0233333	0.0233333	0	0	0	0	0.0133333	0.0133333
AT1G10020		Protein of unknown function (DUF1005)	16.44	1.2067	19.4867	0.159618	21.1667	0.536853	18.6433	0.446629
AT1G10030	ERG28	homolog of yeast ergosterol28	40.3667	0.732628	38.0767	1.48683	55.3133	2.65665	49.8067	2.95428
AT1G10040		alpha/beta-Hydrolases superfamily protein	2.76333	0.19936	2.41333	0.0523874	4.25	0.497427	3.50333	0.415625
AT1G10050		glycosyl hydrolase family 10 protein / carbohydrate-binding domain-containing protein	6.61333	0.434754	6.88333	0.30013	7.18667	0.25208	7.34	0.169214
AT1G10060	ATBCAT-1, BCAT-1	branched-chain amino acid transaminase 1	13.79	0.461122	9.48333	0.461748	13.9933	0.577504	8.09	0.408697
AT1G10070	ATBCAT-2, BCAT-2	branched-chain amino acid transaminase 2	6.27	0.910842	10.4767	1.65108	15.5867	2.80129	9.47333	2.37002
AT1G10090		Early-responsive to dehydration stress protein (ERD4)	13.6367	0.363608	15.43	0.1861	15.7667	0.550162	14.5367	0.0622718
AT1G10095		Protein prenylyltransferase superfamily protein	5.38	0.397157	4.87333	0.415706	4.93	0.0493288	5.19333	0.0952774
AT1G10100		unknown protein; Has 9 Blast hits to 9 proteins in 2 species: Archae - 0; Bacteria - 0; Metazoa - 0; Fungi - 0; Plants - 9; Viruses - 0; Other Eukaryotes - 0 (source: NCBI BLink).	0	0	0	0	0	0	0	0
AT1G10110		F-box family protein	0.58	0.126623	0.466667	0.16231	0.53	0.102144	0.51	0.057735
AT1G10120		basic helix-loop-helix (bHLH) DNA-binding superfamily protein	16.5867	0.163741	16.7767	1.14903	16.04	0.810267	19.02	0.818352
AT1G10130	ECA3, ATECA3	endoplasmic reticulum-type calcium-transporting ATPase 3	19.6467	1.11626	20.1867	0.241684	22.75	0.276225	20.7633	0.320538
AT1G10140		Uncharacterised conserved protein UCP031279	34.0533	1.51638	26.41	3.44614	42.4867	2.04415	40.0233	2.42398
AT1G10150		Carbohydrate-binding protein	38.0967	0.857717	28.83	1.87767	30.4	0.898907	31.6	0.450592
AT1G10155	ATPP2-A10, PP2-A10	phloem protein 2-A10	1.15333	0.424356	0.35	0.175024	0.69	0.319427	0.663333	0.188532
AT1G10160		transposable element gene	2.30667	0.281977	2.26667	0.0375648	2.81667	0.298124	2.80333	0.0120185
AT1G10170	ATNFXL1, NFXL1	NF-X-like 1	17.45	0.121244	18.9633	0.309049	19.43	0.950596	18.8267	0.188355
AT1G10180		BEST Arabidopsis thaliana protein match is: exocyst complex component 84B (TAIR:AT5G49830.1); Has 132 Blast hits to 132 proteins in 25 species: Archae - 0; Bacteria - 0; Metazoa - 7; Fungi - 0; Plants - 117; Viruses - 0; Other Eukaryotes - 8 (source: NCBI BLink).	14.57	0.286764	14.0667	0.333883	15.6533	0.294184	16.54	0.387857
AT1G10190		Protein of Unknown Function (DUF239)	0	0	0	0	0	0	0	0
AT1G10200	WLIM1	GATA type zinc finger transcription factor family protein	122.683	3.42194	121.86	1.0289	164.88	3.46039	127.127	3.95411
AT1G10210	ATMPK1, MPK1	mitogen-activated protein kinase 1	7.41333	0.569483	7.07	0.228692	8.54	0.98	8.20333	0.28591
AT1G10220		BEST Arabidopsis thaliana protein match is: ZCF37 (TAIR:AT1G59590.1); Has 43 Blast hits to 43 proteins in 15 species: Archae - 0; Bacteria - 2; Metazoa - 7; Fungi - 0; Plants - 27; Viruses - 0; Other Eukaryotes - 7 (source: NCBI BLink).	1.02	0.0888819	0.796667	0.332081	1.02	0.230651	1.76333	0.488751
AT1G10230	ASK18, SK18	SKP1-like 18	11.56	0.868504	11.57	0.595847	13.6333	0.110504	13.3333	1.29949
AT1G10240	FRS11	FAR1-related sequence 11	5.49333	0.29475	5.22333	0.031798	5.53667	0.0417665	5.01	0.277849
AT1G10250		BEST Arabidopsis thaliana protein match is: SIN3-like 6 (TAIR:AT1G10450.1); Has 310 Blast hits to 310 proteins in 86 species: Archae - 0; Bacteria - 0; Metazoa - 174; Fungi - 23; Plants - 97; Viruses - 0; Other Eukaryotes - 16 (source: NCBI BLink).	0	0	0.113333	0.113333	0	0	0.103333	0.103333
AT1G10260		transposable element gene	0	0	0	0	0	0	0	0
AT1G10270	GRP23	glutamine-rich protein 23	4.67667	0.396246	4.54	0.407962	7.32	0.02	5.81	0.186815
AT1G10280		Core-2/I-branching beta-1,6-N-acetylglucosaminyltransferase family protein	4.08333	0.256537	4.06333	0.209947	3.86	0.166433	4.40667	0.296667
AT1G10290	ADL6, DRP2A	dynamin-like protein 6	32.3833	0.608888	35.5133	0.894899	42.37	1.45418	36.4967	0.626001
AT1G10300		Nucleolar GTP-binding protein	1.35333	0.0788106	0.86	0.207926	1.89667	0.225783	1.40333	0.333783
AT1G10310		NAD(P)-binding Rossmann-fold superfamily protein	18.8067	0.283862	17.7933	1.16356	22.7267	1.40406	19.4833	1.19345
AT1G10320		Zinc finger C-x8-C-x5-C-x3-H type family protein	14.67	0.631295	13.63	0.398037	15.79	0.60781	15.4267	0.702622
AT1G10330		Tetratricopeptide repeat (TPR)-like superfamily protein	1.83667	0.311359	2.20333	0.488478	2.06667	0.18809	2.29	0.315331
AT1G10340		Ankyrin repeat family protein	3.18333	0.480359	2.64	0.247049	4.04667	0.526065	3.25333	0.481468
AT1G10350		DNAJ heat shock family protein	18.9	0.822456	18.5833	0.498877	20.8767	1.48865	19.0933	0.635645
AT1G10360	ATGSTU18, GST29, GSTU18	glutathione S-transferase TAU 18	52.1933	1.90564	51.6933	2.44001	42.55	2.04417	49.9933	2.15891
AT1G10370	GST30, ATGSTU17, GST30B, ERD9	Glutathione S-transferase family protein	34.89	0.76742	31.3267	1.85909	26.9433	0.313918	35.9633	1.29582
AT1G10380		Putative membrane lipoprotein	13.76	0.482804	12.0567	0.448491	14.1533	0.323848	13.0133	0.330118
AT1G10385		Vps51/Vps67 family (components of vesicular transport) protein	0.0833333	0.00666667	0.0866667	0.00666667	0.22	0.0665833	0.293333	0.0712585
AT1G10390		Nucleoporin autopeptidase	20.9433	0.2818	22.1467	0.108064	25.5833	0.67321	22.31	1.09865
AT1G10400		UDP-Glycosyltransferase superfamily protein	1.72	0.196554	1.18667	0.132958	2.32333	0.312054	2.31333	0.192383
AT1G10410		Protein of unknown function (DUF1336)	30.37	1.70321	30.2	0.680392	39.22	1.48523	36.5033	0.992746
AT1G10417		Encodes protein with unknown function whose expression is repressed by inoculation with Agrobacterium tumerifaciens.	0.986667	0.0856997	0.943333	0.184962	1.21	0.0964365	1.06	0.145717
AT1G10419		Pseudogene of AT1G10419	0	0	0	0	0	0	0	0
AT1G10430	PP2A-2	protein phosphatase 2A-2	28.2533	0.59482	27.5767	0.660337	31.64	0.20502	29.3633	1.05167
AT1G10440		pre-tRNA	0	0	0	0	0	0	0	0
AT1G10450	SNL6	SIN3-like 6	12.0867	0.415625	12.26	0.337194	15.4667	0.219798	13.1567	0.375692
AT1G10455		unknown protein; BEST Arabidopsis thaliana protein match is: unknown protein (TAIR:AT1G51970.1); Has 75 Blast hits to 73 proteins in 5 species: Archae - 0; Bacteria - 0; Metazoa - 0; Fungi - 0; Plants - 75; Viruses - 0; Other Eukaryotes - 0 (source: NCBI BLink).	0.116667	0.116667	0.113333	0.113333	0	0	0	0
AT1G10460	GLP7	germin-like protein 7	1.39667	0.172466	1.35667	0.135442	1.8	0.177858	1.05667	0.131318
AT1G10470	ARR4, MEE7, ATRR1, IBC7	response regulator 4	71.85	3.76705	80.4033	3.86842	73.0467	2.86161	79.8167	1.39086
AT1G10480	ZFP5	zinc finger protein 5	1.73	0.115326	1.04333	0.101379	3.25	0.138924	2.36	0.441701
AT1G10490		Domain of unknown function (DUF1726) ;Putative ATPase (DUF699)	9.79333	0.248819	9.72	0.400666	14.9467	0.413777	11.7433	0.284742
AT1G10500	ATCPISCA, CPISCA	chloroplast-localized ISCA-like protein	106.45	7.64932	107.813	3.8233	99.46	4.44086	114.273	1.30502
AT1G10510	emb2004	RNI-like superfamily protein	40.84	0.846188	38.8233	1.2959	41.0967	0.78148	36.5867	1.86576
AT1G10520		DNA polymerase lambda (POLL)	1.81333	0.374181	1.79667	0.115518	2.94333	0.291681	2.24333	0.0669162
AT1G10522		unknown protein; FUNCTIONS IN: molecular_function unknown; INVOLVED IN: biological_process unknown; LOCATED IN: chloroplast; EXPRESSED IN: 23 plant structures; EXPRESSED DURING: 13 growth stages; Has 24 Blast hits to 24 proteins in 8 species: Archae - 0; Bacteria - 0; Metazoa - 0; Fungi - 0; Plants - 24; Viruses - 0; Other Eukaryotes - 0 (source: NCBI BLink).	26.28	0.954481	25.1967	1.13273	42.04	1.3502	23.7267	1.79091
AT1G10530		unknown protein; FUNCTIONS IN: molecular_function unknown; INVOLVED IN: N-terminal protein myristoylation; BEST Arabidopsis thaliana protein match is: unknown protein (TAIR:AT1G60010.1); Has 143 Blast hits to 143 proteins in 14 species: Archae - 0; Bacteria - 0; Metazoa - 0; Fungi - 0; Plants - 143; Viruses - 0; Other Eukaryotes - 0 (source: NCBI BLink).	2.48	0.393107	2.33	0.657292	2.81333	0.277449	2.78667	0.655651
AT1G10538		pseudogene of CPL4 (phosphoprotein phosphatase)	0.0766667	0.0766667	0	0	0	0	0	0
AT1G10540	ATNAT8, NAT8	nucleobase-ascorbate transporter 8	0.65	0.0351188	0.543333	0.0592546	1.16667	0.102686	1.1	0.109697
AT1G10550	XTH33, XET	xyloglucan:xyloglucosyl transferase 33	1.34	0.0057735	1.86	0.277909	3.57333	0.439179	3.41	0.519359
AT1G10560	PUB18, ATPUB18	plant U-box 18	1.94667	0.283862	1.49667	0.12441	2.16333	0.110504	1.87333	0.203661
AT1G10570	OTS2, ULP1C	Cysteine proteinases superfamily protein	16.75	0.716868	18.5967	0.45348	16.0867	0.375648	17.1633	1.02144
AT1G10580		Transducin/WD40 repeat-like superfamily protein	29.17	1.0764	28.9167	1.36955	36.0967	1.57243	32.6167	0.548098
AT1G10585		basic helix-loop-helix (bHLH) DNA-binding superfamily protein	7.47	1.04639	6.46333	0.479212	3.27333	0.472452	5.16333	1.14325
AT1G10586		basic helix-loop-helix (bHLH) DNA-binding superfamily protein	0.0333333	0.0333333	0.213333	0.116237	0.0466667	0.0466667	0.11	0.11
AT1G10588		Gibberellin-regulated family protein	0.03	0.03	0	0	0.0433333	0.0433333	0.136667	0.0876229
AT1G10590		Nucleic acid-binding, OB-fold-like protein	137.293	1.16071	128.39	5.72751	162.73	5.31557	143.287	3.2642
AT1G10600	AMSH2	associated molecule with the SH3 domain of STAM 2	29.86	1.05162	31.2467	0.985094	34.9667	0.851065	26.78	0.25658
AT1G10610		basic helix-loop-helix (bHLH) DNA-binding superfamily protein	4.19333	0.71762	4.85333	0.226004	5.04	0.196554	3.99667	0.273394
AT1G10620		Protein kinase superfamily protein	0.0433333	0.0433333	0.01	0.01	0.0666667	0.0333333	0.07	0.0208167
AT1G10630	ATARFA1F, ARFA1F	ADP-ribosylation factor A1F	78.86	2.35425	78.8267	1.08312	89.75	2.90083	90.5667	3.74293
AT1G10640		Pectin lyase-like superfamily protein	13.3133	0.608532	9.57333	0.791967	8.94333	0.503068	12.2	0.874814
AT1G10650		SBP (S-ribonuclease binding protein) family protein	37.45	1.30092	29.5633	1.79839	26.4633	0.521227	36.2233	1.31266
AT1G10652		unknown protein; LOCATED IN: mitochondrion; Has 30201 Blast hits to 17322 proteins in 780 species: Archae - 12; Bacteria - 1396; Metazoa - 17338; Fungi - 3422; Plants - 5037; Viruses - 0; Other Eukaryotes - 2996 (source: NCBI BLink).	0	0	0	0	0	0	0	0
AT1G10657		Plant protein 1589 of unknown function	17.53	0.555608	13.4967	0.432409	12.27	0.516172	18.9867	2.9078
AT1G10660		unknown protein; LOCATED IN: endomembrane system; EXPRESSED IN: 24 plant structures; EXPRESSED DURING: 15 growth stages; BEST Arabidopsis thaliana protein match is: unknown protein (TAIR:AT5G62960.1); Has 155 Blast hits to 154 proteins in 22 species: Archae - 0; Bacteria - 0; Metazoa - 10; Fungi - 4; Plants - 139; Viruses - 0; Other Eukaryotes - 2 (source: NCBI BLink).	26.3	1.16503	27.0467	0.768469	27.8833	0.0819214	24.1767	0.140515
AT1G10670	ACLA-1	ATP-citrate lyase A-1	200.36	3.64349	207.283	3.07125	222.933	7.31033	225.88	5.2826
AT1G10680	PGP10	P-glycoprotein 10	0.0266667	0.00333333	0.0533333	0.00881917	0.0266667	0.0176383	0.05	0.011547
AT1G10682		other RNA	341.987	7.3973	301.683	7.17924	363.903	12.0439	334.827	11.5057
AT1G10690		unknown protein; BEST Arabidopsis thaliana protein match is: unknown protein (TAIR:AT1G60783.1); Has 59 Blast hits to 59 proteins in 9 species: Archae - 0; Bacteria - 0; Metazoa - 0; Fungi - 0; Plants - 59; Viruses - 0; Other Eukaryotes - 0 (source: NCBI BLink).	10.01	1.27818	8.29667	1.0987	9.58667	0.198774	9.05333	0.80524
AT1G10700	PRS3	phosphoribosyl pyrophosphate (PRPP) synthase 3	17.7	0.533948	22.5333	0.999489	20.5867	0.223632	19.64	0.411015
AT1G10705		Encodes a Maternally expressed gene (MEG) family protein [pseudogene]	0	0	0	0	0	0	0	0
AT1G10710	PHS1	poor homologous synapsis 1	0.0633333	0.00666667	0.143333	0.0581187	0.186667	0.0920748	0.263333	0.15857
AT1G10717		Encodes a Maternally expressed gene (MEG) family protein	0	0	0	0	0	0	0	0
AT1G10720		BSD domain-containing protein	20.8533	0.765209	21.4367	0.614555	24.52	0.0971253	25.1867	0.545965
AT1G10730		Clathrin adaptor complexes medium subunit family protein	7.74	0.267644	8.60333	0.902318	10.7533	0.472382	10.7433	0.62887
AT1G10740		alpha/beta-Hydrolases superfamily protein	47.07	0.326241	45.4267	1.41577	34.1367	2.06644	47.56	0.17088
AT1G10745		Maternally expressed gene (MEG) family protein	0	0	0	0	0	0	0	0
AT1G10747		Maternally expressed gene (MEG) family protein	0	0	0.0733333	0.0733333	0.0833333	0.0833333	0.11	0.0608276
AT1G10750		Protein of Unknown Function (DUF239)	4.18667	0.461062	3.86667	0.224227	4.28333	0.440316	5.19	0.250067
AT1G10760	SEX1, SOP1, SOP, GWD1, GWD	Pyruvate phosphate dikinase, PEP/pyruvate binding domain	98.18	3.13713	97.0233	5.04823	114.957	1.16436	55.3567	2.76456
AT1G10770		Plant invertase/pectin methylesterase inhibitor superfamily protein	1.38	0.153948	0.976667	0.44243	2.01	0.0608276	0.603333	0.110955
AT1G10780		F-box/RNI-like superfamily protein	5.89667	0.857017	5.43667	0.427291	7.48333	0.329663	6.70667	0.313918
AT1G10790		BEST Arabidopsis thaliana protein match is: hydroxyproline-rich glycoprotein family protein (TAIR:AT3G56590.2); Has 78 Blast hits to 78 proteins in 11 species: Archae - 0; Bacteria - 0; Metazoa - 0; Fungi - 0; Plants - 78; Viruses - 0; Other Eukaryotes - 0 (source: NCBI BLink).	0.713333	0.103333	0.516667	0.0352767	0.963333	0.172466	0.683333	0.0491031
AT1G10800		unknown protein; FUNCTIONS IN: molecular_function unknown; INVOLVED IN: biological_process unknown; LOCATED IN: endomembrane system; EXPRESSED IN: inflorescence meristem, hypocotyl, root, flower; EXPRESSED DURING: petal differentiation and expansion stage; Has 23 Blast hits to 23 proteins in 9 species: Archae - 0; Bacteria - 0; Metazoa - 0; Fungi - 0; Plants - 22; Viruses - 0; Other Eukaryotes - …	1.87333	0.0808977	2.25	0.232881	4.00667	1.01706	3.15333	0.146211
AT1G10810		NAD(P)-linked oxidoreductase superfamily protein	1.24	0.0351188	1.27667	0.146667	1.83667	0.210581	2.01333	0.136423
AT1G10820		Protein of unknown function (DUF3755)	17.98	0.705337	16.6733	0.41297	19.2533	0.699055	18.4467	0.831812
AT1G10830	Z-ISO, Z-ISO1.1	15-cis-zeta-carotene isomerase	26.3967	1.20408	25.9067	0.725496	30.21	0.759561	24.37	0.338575
AT1G10840	TIF3H1	translation initiation factor 3 subunit H1	104.097	3.941	101.92	3.40168	132.247	0.640633	116.207	2.82548
AT1G10850		Leucine-rich repeat protein kinase family protein	15.5433	0.2848	15.1	0.536749	16.3067	0.408017	18.5033	0.391847
AT1G10865		FUNCTIONS IN: molecular_function unknown; INVOLVED IN: biological_process unknown; LOCATED IN: cellular_component unknown; CONTAINS InterPro DOMAIN/s: Cytochrome c oxidase assembly protein PET191, N-terminal (InterPro:IPR018793); Has 241 Blast hits to 241 proteins in 124 species: Archae - 0; Bacteria - 0; Metazoa - 100; Fungi - 94; Plants - 38; Viruses - 0; Other Eukaryotes - 9 (source: NCBI BLin…	36.02	0.860949	33.43	3.38284	40.45	0.782326	32.7867	0.440467
AT1G10870	AGD4	ARF-GAP domain 4	14.83	0.47571	13.9533	0.279603	15.3767	0.133458	16.05	0.221209
AT1G10880		Core-2/I-branching beta-1,6-N-acetylglucosaminyltransferase family protein	0	0	0	0	0	0	0	0
AT1G10890		unknown protein; FUNCTIONS IN: molecular_function unknown; INVOLVED IN: biological_process unknown; LOCATED IN: chloroplast; EXPRESSED IN: petal, flower, leaf; EXPRESSED DURING: LP.04 four leaves visible, 4 anthesis, petal differentiation and expansion stage; BEST Arabidopsis thaliana protein match is: unknown protein (TAIR:AT5G13340.1); Has 11769 Blast hits to 8435 proteins in 698 species: Archa…	38.0867	1.78914	38.9167	1.39941	43.0767	1.93873	39.72	3.0065
AT1G10900		Phosphatidylinositol-4-phosphate 5-kinase family protein	28.0767	0.782269	29.1667	0.345173	25.2433	0.562564	32.8167	0.61974
AT1G10910		Pentatricopeptide repeat (PPR) superfamily protein	26.2767	0.702717	25.53	0.0585947	26.58	0.768136	21.3833	0.989703
AT1G10920	LOV1	NB-ARC domain-containing disease resistance protein	6.12333	0.326207	5.04333	0.337062	5.19	0.0984886	5.24333	0.392825
AT1G10930	ATSGS1, RECQ4A, ATRECQ4A	DNA helicase (RECQl4A)	7.38	0.60781	8.19	0.172434	11.5867	0.144491	7.93333	0.317087
AT1G10940	ASK1, SNRK2-4, SNRK2.4, SRK2A	Protein kinase superfamily protein	67.97	2.18749	66.7933	0.869125	73.61	0.515073	74.93	3.67654
AT1G10950	TMN1, AtTMN1	transmembrane nine 1	55.6067	1.5349	60.62	1.19804	75.5	1.34001	63.1667	1.41804
AT1G10960	ATFD1, FD1	ferredoxin 1	654.65	20.1542	599.263	39.2431	567.253	30.9559	507.153	40.2803
AT1G10970	ZIP4, ATZIP4	zinc transporter 4 precursor	2.91667	0.190992	3.49	0.202567	3.79333	0.360432	3.31667	0.159199
AT1G10980		Lung seven transmembrane receptor family protein	0.126667	0.0783865	0.153333	0.0635959	0.286667	0.0982061	0.403333	0.113186
AT1G10990		unknown protein; Has 4 Blast hits to 4 proteins in 1 species: Archae - 0; Bacteria - 0; Metazoa - 0; Fungi - 0; Plants - 4; Viruses - 0; Other Eukaryotes - 0 (source: NCBI BLink).	4.56333	0.268597	3.66333	0.585871	7.8	0.531633	5.16667	0.212315
AT1G11000	MLO4, ATMLO4	Seven transmembrane MLO family protein	8.54667	0.122384	7.80667	0.693309	12.74	0.911482	11.5667	0.286725
AT1G11010		pre-tRNA	0	0	0	0	0	0	0	0
AT1G11020		RING/FYVE/PHD zinc finger superfamily protein	14.61	0.531068	15.9167	0.68863	14.3767	0.934458	16.13	0.411866
AT1G11030		pre-tRNA	0	0	0	0	0	0	0	0
AT1G11040		HSP40/DnaJ peptide-binding protein	0.0266667	0.0266667	0	0	0.0266667	0.0266667	0.0366667	0.0185592
AT1G11050		Protein kinase superfamily protein	22.2833	4.15045	15.7	1.61149	13.6567	1.23844	15.8533	1.07347
AT1G11055		Encodes a defensin-like (DEFL) family protein.	0	0	0	0	0	0	0	0
AT1G11060		WAPL (Wings apart-like protein regulation of heterochromatin) protein	8.64333	0.243333	9.02	0.580431	9.33333	0.244563	8.88333	0.449679
AT1G11070		BEST Arabidopsis thaliana protein match is: Hydroxyproline-rich glycoprotein family protein (TAIR:AT1G61080.1); Has 579 Blast hits to 567 proteins in 152 species: Archae - 0; Bacteria - 68; Metazoa - 159; Fungi - 113; Plants - 172; Viruses - 0; Other Eukaryotes - 67 (source: NCBI BLink).	0.466667	0.0338296	0.596667	0.131318	0.746667	0.069602	0.48	0.023094
AT1G11080	scpl31	serine carboxypeptidase-like 31	4.71667	0.583733	6.47333	1.79269	3.60333	0.174197	7.5	0.779295
AT1G11090		alpha/beta-Hydrolases superfamily protein	10.6167	0.598034	10.66	0.500133	11.4767	0.632833	11.7467	0.394307
AT1G11100		SNF2 domain-containing protein / helicase domain-containing protein / zinc finger protein-related	1.43667	0.111405	1.78667	0.0384419	1.46	0.0305505	1.88333	0.0676593
AT1G11110		LisH and RanBPM domains containing protein	0.0533333	0.0533333	0.0233333	0.0233333	0	0	0.02	0.02
AT1G11112		unknown protein; FUNCTIONS IN: molecular_function unknown; INVOLVED IN: biological_process unknown; LOCATED IN: cellular_component unknown; Has 30201 Blast hits to 17322 proteins in 780 species: Archae - 12; Bacteria - 1396; Metazoa - 17338; Fungi - 3422; Plants - 5037; Viruses - 0; Other Eukaryotes - 2996 (source: NCBI BLink).	2	0.135769	2	0.38527	1.51667	0.205129	2.32333	0.459867
AT1G11120		unknown protein; BEST Arabidopsis thaliana protein match is: unknown protein (TAIR:AT1G09812.1); Has 270 Blast hits to 255 proteins in 62 species: Archae - 0; Bacteria - 2; Metazoa - 93; Fungi - 14; Plants - 126; Viruses - 0; Other Eukaryotes - 35 (source: NCBI BLink).	6.51667	0.526128	5.8	0.737496	6.18667	0.645093	6.80333	0.217588
AT1G11125		unknown protein; BEST Arabidopsis thaliana protein match is: unknown protein (TAIR:AT1G61170.1).	1.6	0.361709	0.89	0.160416	1.88667	0.131698	2.54333	0.177044
AT1G11130	SUB, SCM, SRF9	Leucine-rich repeat protein kinase family protein	12.8267	0.409566	10.9033	0.115662	13.3233	0.795536	12.5933	0.240578
AT1G11145		Protein of unknown function (DUF674)	0	0	0	0	0	0	0	0
AT1G11150		transposable element gene	2.40667	0.283451	2.70333	0.211529	2.9	0.0907377	2.27333	0.16231
AT1G11160		Transducin/WD40 repeat-like superfamily protein	2.06333	0.0837324	2.07667	0.265665	2.91667	0.189766	2.97667	0.107134
AT1G11170		Protein of unknown function (DUF707)	3.44	0.111355	3.59333	0.141696	5.52333	0.437277	3.06333	0.133458
AT1G11175		other RNA	26.5467	0.988219	28.76	1.14583	23.1167	2.50335	29.5767	1.7552
AT1G11180		Secretory carrier membrane protein (SCAMP) family protein	10.33	0.156205	13.03	0.565184	11.98	0.634061	10.11	0.417892
AT1G11185		other RNA	7.22333	2.36543	4.71333	1.02699	5.35667	0.233833	8.58667	1.28167
AT1G11190	BFN1, ENDO1	bifunctional nuclease i	6.57333	0.2979	7.06	0.370045	8.15667	0.0920748	12.64	0.896289
AT1G11200		Protein of unknown function (DUF300)	18.9	0.478574	16.9267	0.462325	21.1467	0.688533	17.8367	1.02594
AT1G11210		Protein of unknown function (DUF761)	14.19	0.91657	10.9067	0.309049	26.13	1.63148	12.5267	0.128755
AT1G11220		Protein of unknown function (DUF761)	3.83667	0.500011	3.42	0.240208	5.48	0.761665	5.18667	0.617045
AT1G11230		Protein of unknown function (DUF761)	0	0	0.03	0.03	0	0	0	0
AT1G11240		CONTAINS InterPro DOMAIN/s: Nucleolar protein 12 (InterPro:IPR019186); Has 2484 Blast hits to 1934 proteins in 262 species: Archae - 0; Bacteria - 90; Metazoa - 921; Fungi - 378; Plants - 144; Viruses - 18; Other Eukaryotes - 933 (source: NCBI BLink).	45.9567	2.0114	47.9067	2.88763	53.7033	2.92353	53.6433	2.05187
AT1G11250	SYP125, ATSYP125	syntaxin of plants 125	0.236667	0.069602	0.183333	0.0927961	0.236667	0.0664162	0.27	0.135277
AT1G11260	STP1, ATSTP1	sugar transporter 1	119.953	19.4735	173.733	7.57628	146.01	18.7624	121.323	10.2139
AT1G11265		transposable element gene	0.17	0.10116	0.02	0.02	0.123333	0.0617342	0.126667	0.126667
AT1G11270		F-box and associated interaction domains-containing protein	5.17667	0.191253	4.84333	0.141696	6.58667	0.202512	5.45667	0.349014
AT1G11280		S-locus lectin protein kinase family protein	16.7267	0.781928	16.5667	0.892829	18.3133	0.663961	17.98	0.941754
AT1G11290	CRR22	Pentatricopeptide repeat (PPR) superfamily protein	5.39	0.28746	5.53667	0.0935117	5.68667	0.261173	4.29333	0.314872
AT1G11300		protein serine/threonine kinases;protein kinases;ATP binding;sugar binding;kinases;carbohydrate binding	3.12333	0.285793	2.95333	0.177044	3.09	0.143643	3.1	0.185831
AT1G11310	MLO2, ATMLO2, PMR2	Seven transmembrane MLO family protein	80.1733	6.17453	88.88	3.88647	85.68	1.18298	80.4767	1.94602
AT1G11320		unknown protein; FUNCTIONS IN: molecular_function unknown; INVOLVED IN: biological_process unknown; LOCATED IN: mitochondrion, plastid; EXPRESSED IN: 7 plant structures; EXPRESSED DURING: C globular stage, F mature embryo stage, petal differentiation and expansion stage, E expanded cotyledon stage, D bilateral stage; Has 46 Blast hits to 46 proteins in 14 species: Archae - 0; Bacteria - 2; Metazo…	4.68667	0.733129	5.28667	0.28591	5.43667	0.528688	5.49667	0.12441
AT1G11330		S-locus lectin protein kinase family protein	15.1967	0.333183	13.4467	0.34469	20.1367	0.0688799	15.1067	0.42353
AT1G11340		S-locus lectin protein kinase family protein	3	0.0984886	2.95667	0.129915	2.25	0.343948	2.43667	0.233119
AT1G11350	CBRLK1, SD1-13, RKS2	S-domain-1 13	17.1467	0.787937	17.6367	0.577966	18.5867	0.53617	17.6933	0.767818
AT1G11360		Adenine nucleotide alpha hydrolases-like superfamily protein	26.3867	0.978644	31.2733	2.36712	39.2967	1.6375	29.43	0.640104
AT1G11362		Plant invertase/pectin methylesterase inhibitor superfamily protein	0.34	0.023094	0.54	0.365923	1.18333	0.2818	0.49	0.222785
AT1G11370		Pectin lyase-like superfamily protein	0.04	0.04	0	0	0.03	0.03	0	0
AT1G11380		PLAC8 family protein	32.7467	0.0674125	34.74	0.973499	46.6033	1.83598	38.3767	0.858688
AT1G11390		Protein kinase superfamily protein	10.9633	0.698673	11.5133	0.103976	13.4067	0.295372	11.7867	0.544559
AT1G11400	PYM	partner of Y14-MAGO	34.7833	1.19714	38.2133	2.06373	38.7233	0.35881	39.85	2.71216
AT1G11410		S-locus lectin protein kinase family protein	10.7167	0.099387	8.78	0.274287	9.52	0.338674	9.62333	0.142634
AT1G11420	ATDUF2, DUF2	DOMAIN OF UNKNOWN FUNCTION 724 2	4.96667	0.680449	4.07	0.150444	5.58667	0.519145	5.89333	0.2979
AT1G11430		plastid developmental protein DAG, putative	115.533	2.49352	113.203	6.36242	142.41	7.58013	101.737	3.74775
AT1G11440		BEST Arabidopsis thaliana protein match is: glycine-rich protein (TAIR:AT3G29075.1); Has 19337 Blast hits to 8589 proteins in 488 species: Archae - 26; Bacteria - 641; Metazoa - 7852; Fungi - 2167; Plants - 955; Viruses - 616; Other Eukaryotes - 7080 (source: NCBI BLink).	12.2167	0.496398	14.0067	0.304923	12.8133	0.718153	15.34	0.563471
AT1G11450		nodulin MtN21 /EamA-like transporter family protein	21.11	0.916206	22.9367	0.866897	21.2933	1.23578	24.8167	0.704375
AT1G11460		nodulin MtN21 /EamA-like transporter family protein	3.83667	0.758075	4.82667	0.413535	5.37333	0.283862	3.36667	0.731308
AT1G11470		Pentatricopeptide repeat (PPR) superfamily protein	0	0	0	0	0	0	0	0
AT1G11475	NRPB10, NRPD10, NRPE10	RNA polymerases N / 8 kDa subunit	46.5367	0.985737	44.4467	1.73178	59.48	2.85012	51.9767	2.06838
AT1G11480		eukaryotic translation initiation factor-related	35.41	1.19056	40.3767	0.933833	40.73	1.19578	40.9833	1.0045
AT1G11482		unknown pseudogene	0.0833333	0.0600925	0.11	0.0737111	0.133333	0.0669162	0.233333	0.116952
AT1G11490		zinc finger (C2H2 type) family protein	0.306667	0.031798	0.456667	0.0819214	0.373333	0.132204	0.316667	0.0845248
AT1G11500		Protein of unknown function (DUF1218)	1.05333	0.146553	0.71	0.167432	0.446667	0.355918	0.46	0.156312
AT1G11510		DNA-binding storekeeper protein-related transcriptional regulator	0	0	0.03	0.03	0	0	0	0
AT1G11520		pliceosome associated protein-related	0	0	0	0	0	0	0	0
AT1G11530	ATCXXS1, CXXS1	C-terminal cysteine residue is changed to a serine 1	81.82	2.82518	82.44	2.29705	90.99	1.90043	55.61	1.95771
AT1G11540		Sulfite exporter TauE/SafE family protein	1.96667	0.29339	2.11333	0.176478	2.48	0.208806	2.83667	0.47365
AT1G11545	XTH8	xyloglucan endotransglucosylase/hydrolase 8	26.46	1.75348	22.4267	0.895923	45.88	3.49653	34.4733	0.629824
AT1G11550		pre-tRNA	0	0	0	0	0	0	0	0
AT1G11560		Oligosaccharyltransferase complex/magnesium transporter family protein	0.18	0.0568624	0.0566667	0.0566667	0.18	0.0945163	0.123333	0.0260342
AT1G11570	NTL	NTF2-like	2.59	0.291376	2.87	0.33946	3.59333	0.808338	2.84	0.715285
AT1G11572		Plant thionin family protein	0.0566667	0.0566667	0.11	0.11	0	0	0.0366667	0.0366667
AT1G11580	ATPMEPCRA, PMEPCRA	methylesterase PCR A	55.0633	3.00167	76.2	1.42276	72.57	2.00217	92.9067	2.01056
AT1G11590		Plant invertase/pectin methylesterase inhibitor superfamily	0.0366667	0.0202759	0.0866667	0.0218581	0.14	0.0493288	0.0733333	0.0504425
AT1G11592		other RNA	9.66667	0.558251	9.36667	0.0808977	11.03	0.479618	11.43	0.390384
AT1G11593		Plant invertase/pectin methylesterase inhibitor superfamily protein	0	0	0	0	0	0	0	0
AT1G11595		pseudogene, putative glucose 6 phosphate/phosphate translocator, blastp match of 60% identity and 2.3e-78 P-value to GP	0	0	0	0	0.0233333	0.0233333	0	0
AT1G11600	CYP77B1	cytochrome P450, family 77, subfamily B, polypeptide 1	7.11667	0.435788	4.75	0.411866	13.0467	0.445508	8.11	0.386954
AT1G11608		F-box associated ubiquitination effector family protein	0	0	0	0	0	0	0.0233333	0.0233333
AT1G11610	CYP71A18	cytochrome P450, family 71, subfamily A, polypeptide 18	0	0	0	0	0	0	0	0
AT1G11620		F-box and associated interaction domains-containing protein	0	0	0	0	0	0	0	0
AT1G11630		Tetratricopeptide repeat (TPR)-like superfamily protein	9.27	0.0378594	9.21667	0.631304	10.39	1.12942	10.66	0.672632
AT1G11640		pre-tRNA	0	0	0	0	0	0	0	0
AT1G11650	ATRBP45B, RBP45B	RNA-binding (RRM/RBD/RNP motifs) family protein	117.177	2.12511	123.39	1.25176	140.063	3.07879	123.573	3.36607
AT1G11655		unknown protein; BEST Arabidopsis thaliana protein match is: unknown protein (TAIR:AT4G21902.1); Has 22 Blast hits to 22 proteins in 6 species: Archae - 0; Bacteria - 0; Metazoa - 0; Fungi - 0; Plants - 22; Viruses - 0; Other Eukaryotes - 0 (source: NCBI BLink).	1.45667	0.373467	0.306667	0.0735603	1.63333	0.591617	2.30333	0.128625
AT1G11660		heat shock protein 70 (Hsp 70) family protein	31.1867	1.9182	29.9233	0.607326	35.3867	1.79161	35.06	0.623859
AT1G11670		MATE efflux family protein	21.92	1.11509	23.3967	0.849163	26.66	0.972128	27.99	1.62816
AT1G11680	CYP51G1, EMB1738, CYP51A2, CYP51	CYTOCHROME P450 51G1	83.6633	2.30172	82.65	2.08788	102.253	1.07804	98.7067	2.99529
AT1G11684		unknown protein; Has 30201 Blast hits to 17322 proteins in 780 species: Archae - 12; Bacteria - 1396; Metazoa - 17338; Fungi - 3422; Plants - 5037; Viruses - 0; Other Eukaryotes - 2996 (source: NCBI BLink).	0	0	0	0	0	0	0.123333	0.123333
AT1G11690		unknown protein; BEST Arabidopsis thaliana protein match is: unknown protein (TAIR:AT3G20350.1); Has 5959 Blast hits to 4807 proteins in 476 species: Archae - 156; Bacteria - 436; Metazoa - 2789; Fungi - 309; Plants - 336; Viruses - 9; Other Eukaryotes - 1924 (source: NCBI BLink).	0.173333	0.0913479	0	0	0.346667	0.0417665	0.266667	0.0371184
AT1G11700		Protein of unknown function, DUF584	15.2	0.923418	10.45	0.520865	14.05	0.880984	17	1.90998
AT1G11710		Pentatricopeptide repeat (PPR) superfamily protein	2.4	0.181475	2.55	0.142244	3.88	0.151327	2.78	0.277308
AT1G11720	ATSS3, SS3	starch synthase 3	33.5467	1.39476	37.1233	0.257704	24.2767	0.720008	30.6033	0.384289
AT1G11730		Galactosyltransferase family protein	2.77	0.297041	2.65333	0.271437	2.80333	0.417027	3.71333	0.341093
AT1G11735	MIR171B	MIR171B; miRNA	0.613333	0.352199	2.31667	0.724806	2.5	0.689952	1.62333	0.756512
AT1G11740		ankyrin repeat family protein	1.67	0.0665833	1.23667	0.115518	2.60333	0.319705	1.98667	0.0366667
AT1G11750	CLPP6, NCLPP1, NCLPP6	CLP protease proteolytic subunit 6	132.62	3.88919	133.93	2.04443	117.757	2.42979	118.203	4.91871
AT1G11755	LEW1	Undecaprenyl pyrophosphate synthetase family protein	11.6	0.791539	11.12	0.964227	14.4767	0.546392	12.19	0.481352
AT1G11760	MED32	MED32; Has 41 Blast hits to 40 proteins in 14 species: Archae - 0; Bacteria - 0; Metazoa - 0; Fungi - 0; Plants - 41; Viruses - 0; Other Eukaryotes - 0 (source: NCBI BLink).	11.7367	0.436819	12.0233	0.660816	14.2367	1.47113	12.1433	0.362691
AT1G11765		Plant self-incompatibility protein S1 family	0	0	0	0	0	0	0	0
AT1G11770		FAD-binding Berberine family protein	0.0233333	0.0120185	0	0	0	0	0	0
AT1G11780		oxidoreductase, 2OG-Fe(II) oxygenase family protein	10.8233	0.448566	10.43	0.313741	12.23	0.276466	12.32	0.660908
AT1G11785		unknown protein; FUNCTIONS IN: molecular_function unknown; INVOLVED IN: biological_process unknown; LOCATED IN: cellular_component unknown; Has 2 Blast hits to 2 proteins in 1 species: Archae - 0; Bacteria - 0; Metazoa - 0; Fungi - 0; Plants - 2; Viruses - 0; Other Eukaryotes - 0 (source: NCBI BLink).	0.533333	0.146211	0.406667	0.239745	0.343333	0.069602	0.426667	0.05696
AT1G11790	ADT1	arogenate dehydratase 1	22.7433	1.14903	23.5767	0.632043	22.3033	0.622397	20.45	0.985512
AT1G11800		endonuclease/exonuclease/phosphatase family protein	7.15333	0.274246	7.31667	0.268349	8.28667	0.568751	7.19	0.111355
AT1G11803		pseudogene, auxin responsive protein, blastp match of 74% identity and 1.2e-15 P-value to GP	0	0	0	0	0	0	0	0
AT1G11806		pseudogene, hypothetical protein, likely a tandem duplication of the immediatly downstream hypothetical protein which has since degenerated.	0	0	0	0	0	0	0	0
AT1G11810		F-box associated ubiquitination effector family protein	0	0	0.0233333	0.0233333	0	0	0.113333	0.0218581
AT1G11820		O-Glycosyl hydrolases family 17 protein	45.23	0.631057	44.5	1.46473	44.8767	1.1598	44.3433	0.893613
AT1G11840	ATGLX1, GLX1	glyoxalase I homolog	433.38	23.2009	473.613	43.4899	359.71	3.99052	547.383	7.69282
AT1G11850		unknown protein; FUNCTIONS IN: molecular_function unknown; INVOLVED IN: biological_process unknown; LOCATED IN: endomembrane system; EXPRESSED IN: 19 plant structures; EXPRESSED DURING: 12 growth stages; Has 38777 Blast hits to 8185 proteins in 741 species: Archae - 46; Bacteria - 14846; Metazoa - 13013; Fungi - 1392; Plants - 5894; Viruses - 543; Other Eukaryotes - 3043 (source: NCBI BLink).	64.67	3.61432	56.1367	2.75938	49.7367	1.01006	65.85	6.16743
AT1G11860		Glycine cleavage T-protein family	1095.47	16.4619	1033.59	21.2186	774.22	6.31057	989.393	16.8949
AT1G11870	ATSRS, OVA7, SRS	Seryl-tRNA synthetase	24.16	1.63714	25.1067	0.931832	29.2467	0.242647	22.0833	0.360432
AT1G11880		transferases, transferring hexosyl groups	4.04333	0.161898	4.13667	0.121701	3.89333	0.179103	4.2	0.34
AT1G11890	SEC22, ATSEC22	Synaptobrevin family protein	46.3033	0.727927	45.8433	1.65144	54.5033	0.724484	51.84	0.844176
AT1G11900		Tetratricopeptide repeat (TPR)-like superfamily protein	4.34667	0.286725	4.08333	0.164249	4.44	0.138924	3.50667	0.127845
AT1G11905		B-cell receptor-associated protein 31-like	18.0733	0.190292	19.52	1.96607	19.2233	0.322714	21.89	0.632218
AT1G11910	APA1, ATAPA1	aspartic proteinase A1	281.75	6.9333	280.12	1.69089	325.07	2.85959	317.673	10.708
AT1G11915		unknown protein; FUNCTIONS IN: molecular_function unknown; INVOLVED IN: biological_process unknown; LOCATED IN: endomembrane system; EXPRESSED IN: root; BEST Arabidopsis thaliana protein match is: unknown protein (TAIR:AT3G17350.1); Has 261 Blast hits to 261 proteins in 13 species: Archae - 0; Bacteria - 0; Metazoa - 0; Fungi - 0; Plants - 261; Viruses - 0; Other Eukaryotes - 0 (source: NCBI BLin…	0.953333	0.208513	0.98	0.301993	1.11333	0.0898765	1.25667	0.202759
AT1G11920		Pectin lyase-like superfamily protein	0.403333	0.0635959	0.33	0.087178	0.17	0.111505	0.336667	0.0338296
AT1G11925		Stigma-specific Stig1 family protein	0.13	0.0750555	0.1	0.0550757	0.0333333	0.0333333	0.0633333	0.0328295
AT1G11930		Predicted pyridoxal phosphate-dependent enzyme, YBL036C type	51.48	1.57467	54.89	0.645058	57.1567	3.29829	51.3733	2.22763
AT1G11940		Core-2/I-branching beta-1,6-N-acetylglucosaminyltransferase family protein	5.69	0.176163	6.46333	0.465988	6.87667	0.311787	6.25	0.205264
AT1G11950		Transcription factor jumonji (jmjC) domain-containing protein	6.57333	0.248886	6.16	0.517301	7.59333	0.211686	6.98667	0.0466667
AT1G11960		ERD (early-responsive to dehydration stress) family protein	6.71	0.198578	9.12	0.820813	8.77	0.286182	9.94333	0.180954
AT1G11970		Ubiquitin-like superfamily protein	0.0633333	0.0633333	0	0	0	0	0	0
AT1G11980	RUB3	ubiquitin-related protein 3	0	0	0	0	0	0	0	0
AT1G11990		O-fucosyltransferase family protein	0.186667	0.0409607	0.3	0.0550757	0.0933333	0.0266667	0.173333	0.02848
AT1G12000		Phosphofructokinase family protein	55.7967	1.09655	62.27	1.99826	76.8833	2.47034	75.7033	1.77419
AT1G12010		2-oxoglutarate (2OG) and Fe(II)-dependent oxygenase superfamily protein	15.98	1.06127	14.2033	1.73048	20.4467	0.467808	21.2833	1.03128
AT1G12013	SNOR111	SNOR111; snoRNA	0.533333	0.533333	0.656667	0.656667	1.01	0.655922	0.796667	0.079652
AT1G12015		snoRNA	0.31	0.31	0	0	0.63	0.63	0	0
AT1G12020		unknown protein; BEST Arabidopsis thaliana protein match is: unknown protein (TAIR:AT1G62422.1); Has 89 Blast hits to 88 proteins in 16 species: Archae - 0; Bacteria - 0; Metazoa - 0; Fungi - 0; Plants - 87; Viruses - 0; Other Eukaryotes - 2 (source: NCBI BLink).	16.93	0.91309	16.8833	1.0273	15.4967	0.84082	17.95	0.959236
AT1G12030		Protein of unknown function (DUF506)	13.2633	2.02512	14.0333	3.63685	4.15667	0.280496	4.15	1.00002
AT1G12040	LRX1	leucine-rich repeat/extensin 1	3.76	0.470142	3.8	0.468722	5.23667	0.180216	7.38	0.655159
AT1G12050		fumarylacetoacetase, putative	27.3433	0.839371	28.4767	0.66534	32.77	1.47706	29.3167	0.812288
AT1G12060	ATBAG5, BAG5	BCL-2-associated athanogene 5	7.60333	0.774216	7.82333	0.716876	8.13667	0.36703	7.72333	0.567137
AT1G12064		unknown protein; LOCATED IN: endomembrane system; Has 35333 Blast hits to 34131 proteins in 2444 species: Archae - 798; Bacteria - 22429; Metazoa - 974; Fungi - 991; Plants - 531; Viruses - 0; Other Eukaryotes - 9610 (source: NCBI BLink).	0.146667	0.104934	0.05	0.05	0.223333	0.16272	0.17	0.0888819
AT1G12070		Immunoglobulin E-set superfamily protein	7.85	0.89822	6.39667	0.56203	6.61333	1.24288	5.60667	0.907769
AT1G12080		Vacuolar calcium-binding protein-related	117.25	4.55825	106.773	1.17426	237.753	3.20111	157.233	4.09265
AT1G12090	ELP	extensin-like protein	778.93	46.8495	798.2	27.5055	1018.52	17.3007	713.01	8.49659
AT1G12100		Bifunctional inhibitor/lipid-transfer protein/seed storage 2S albumin superfamily protein	1.91333	0.36979	1.39	0.19	2.25333	0.632201	2.19667	0.410054
AT1G12110	NRT1.1, CHL1-1, NRT1, B-1, ATNRT1, CHL1	nitrate transporter 1.1	74.45	3.04861	72.2267	9.03274	97.1967	4.57808	116.84	7.70601
AT1G12120		Plant protein of unknown function (DUF863)	39.59	0.281603	44.94	0.84949	42.9867	0.864414	39.2333	0.819864
AT1G12130		Flavin-binding monooxygenase family protein	0.0966667	0.0296273	0.0733333	0.0466667	0.153333	0.0463081	0.17	0.0288675
AT1G12140	FMO GS-OX5	flavin-monooxygenase glucosinolate S-oxygenase 5	26.52	1.75517	26.12	0.277909	30.7233	1.20028	29.08	1.51381
AT1G12150		Plant protein of unknown function (DUF827)	1.05333	0.10729	0.973333	0.0656591	0.966667	0.0290593	1.54	0.243379
AT1G12160		Flavin-binding monooxygenase family protein	3.93333	0.47026	5.63667	0.303388	6.15333	0.557863	5.68667	0.368842
AT1G12170		F-box family protein	0	0	0	0	0	0	0	0
AT1G12180		BEST Arabidopsis thaliana protein match is: HSP20-like chaperones superfamily protein (TAIR:AT5G47600.1); Has 8 Blast hits to 8 proteins in 3 species: Archae - 0; Bacteria - 0; Metazoa - 0; Fungi - 0; Plants - 8; Viruses - 0; Other Eukaryotes - 0 (source: NCBI BLink).	0	0	0	0	0	0	0	0
AT1G12190		F-box and associated interaction domains-containing protein	0.0466667	0.0260342	0	0	0	0	0	0
AT1G12200		Flavin-binding monooxygenase family protein	27.5333	1.3692	26.8033	0.226004	34.8033	1.14808	31.6333	1.64755
AT1G12210	RFL1	RPS5-like 1	2.97	0.22942	2.85333	0.202759	4.23333	0.0995546	2.42667	0.0808977
AT1G12211		unknown protein; Has 30201 Blast hits to 17322 proteins in 780 species: Archae - 12; Bacteria - 1396; Metazoa - 17338; Fungi - 3422; Plants - 5037; Viruses - 0; Other Eukaryotes - 2996 (source: NCBI BLink).	0	0	0	0	0	0	0	0
AT1G12220	RPS5	Disease resistance protein (CC-NBS-LRR class) family	8.08667	0.569395	8.22333	0.133832	9.73667	0.447599	8.69333	0.115662
AT1G12230		Aldolase superfamily protein	56.9367	1.45472	62.39	1.36639	64.6933	1.51914	56.26	1.19274
AT1G12240	ATBETAFRUCT4, VAC-INV	Glycosyl hydrolases family 32 protein	72.38	5.05763	106.663	7.36282	74.7267	0.994993	115.22	4.05957
AT1G12244		Polynucleotidyl transferase, ribonuclease H-like superfamily protein	21.04	0.438444	19.5733	1.00834	17.3	1.07969	17.6467	1.82904
AT1G12250		Pentapeptide repeat-containing protein	68.1233	2.18225	69	2.28583	51.53	0.918767	55.36	3.94665
AT1G12260	VND4, EMB2749, ANAC007, NAC007	NAC 007	4.05667	0.433026	4.48	0.420278	3.91	0.185023	4.51	0.356417
AT1G12270	Hop1	stress-inducible protein, putative	32.81	0.805254	35.4367	0.981909	42.12	1.07565	37.5967	1.21381
AT1G12280		LRR and NB-ARC domains-containing disease resistance protein	7.05333	0.409078	6.88333	0.330673	4.94333	0.25543	6.91333	0.427798
AT1G12290		Disease resistance protein (CC-NBS-LRR class) family	2.68	0.286182	2.61	0.07	2.59	0.166533	3.12	0.126623
AT1G12294	MIR472A	MIR472a; miRNA	1.09333	0.734628	1.57333	1.03763	1.16333	0.582247	1.69333	0.459142
AT1G12300		Tetratricopeptide repeat (TPR)-like superfamily protein	2.24	0.0818535	2.41667	0.127192	2.32333	0.144491	2.64667	0.124141
AT1G12310		Calcium-binding EF-hand family protein	95.0633	0.278229	97.6867	3.12579	110.747	2.57704	105.513	3.36445
AT1G12320		Protein of unknown function (DUF1442)	6.40333	0.349539	6.36667	0.719406	4.75333	0.577504	7.05333	0.257056
AT1G12330		unknown protein; INVOLVED IN: biological_process unknown; LOCATED IN: chloroplast; EXPRESSED IN: 21 plant structures; EXPRESSED DURING: 12 growth stages; BEST Arabidopsis thaliana protein match is: unknown protein (TAIR:AT5G12900.1); Has 249 Blast hits to 249 proteins in 27 species: Archae - 0; Bacteria - 0; Metazoa - 7; Fungi - 14; Plants - 217; Viruses - 0; Other Eukaryotes - 11 (source: NCBI B…	10.5733	0.171302	10.8833	0.584504	11.88	0.533573	11.3833	0.926649
AT1G12340		Cornichon family protein	1.14333	0.355731	0.52	0.109697	0.923333	0.189854	1.11333	0.421756
AT1G12350	ATCOAB, COAB	4-phospho-panto-thenoylcysteine synthetase	21.0233	0.152133	20.5133	0.998471	20.7933	0.357134	20.3833	0.636143
AT1G12360	KEU	Sec1/munc18-like (SM) proteins superfamily	37.6833	0.476702	40.48	1.75419	40.94	0.643454	44.29	0.701498
AT1G12370	PHR1, UVR2	photolyase 1	8.86	0.439811	7.49667	0.288348	9.58	0.491223	9.51333	0.405353
AT1G12380		unknown protein; BEST Arabidopsis thaliana protein match is: unknown protein (TAIR:AT1G62870.1); Has 173 Blast hits to 170 proteins in 34 species: Archae - 0; Bacteria - 4; Metazoa - 25; Fungi - 8; Plants - 123; Viruses - 7; Other Eukaryotes - 6 (source: NCBI BLink).	3.06	0.33828	3.46333	0.548706	3.53	0.387986	4.74667	0.20955
AT1G12390		Cornichon family protein	34.28	1.78076	32.9933	0.953962	39.3867	0.67888	37.9833	1.42918
AT1G12400		Nucleotide excision repair, TFIIH, subunit TTDA	18.0667	0.960214	16.6533	0.740818	18.9133	1.01627	20.0667	1.22031
AT1G12410	CLPR2, NCLPP2, CLP2	CLP protease proteolytic subunit 2	138.763	1.42455	148.673	1.50014	150.783	4.14427	133.863	3.46833
AT1G12411		unknown protein; Has 30201 Blast hits to 17322 proteins in 780 species: Archae - 12; Bacteria - 1396; Metazoa - 17338; Fungi - 3422; Plants - 5037; Viruses - 0; Other Eukaryotes - 2996 (source: NCBI BLink).	0	0	0	0	0	0	0	0
AT1G12420	ACR8	ACT domain repeat 8	9.34	0.53929	9.66667	0.265225	8.09667	0.495356	10.52	0.559673
AT1G12423		unknown protein; Has 30201 Blast hits to 17322 proteins in 780 species: Archae - 12; Bacteria - 1396; Metazoa - 17338; Fungi - 3422; Plants - 5037; Viruses - 0; Other Eukaryotes - 2996 (source: NCBI BLink).	0	0	0	0	0	0	0	0
AT1G12430	PAK, ARK3	armadillo repeat kinesin 3	20.76	0.406325	19.55	0.739076	19.6133	0.614555	22.5667	0.512651
AT1G12440		A20/AN1-like zinc finger family protein	143.587	2.62491	154.53	8.04556	158.71	4.94381	147.063	4.43875
AT1G12450		SNARE associated Golgi protein family	14.5567	0.511382	15.6967	0.61799	15.0733	1.01048	16.25	0.837218
AT1G12451		unknown protein; Has 30201 Blast hits to 17322 proteins in 780 species: Archae - 12; Bacteria - 1396; Metazoa - 17338; Fungi - 3422; Plants - 5037; Viruses - 0; Other Eukaryotes - 2996 (source: NCBI BLink).	0	0	0	0	0	0	0	0
AT1G12460		Leucine-rich repeat protein kinase family protein	7.56333	0.763246	7.82667	0.415625	8.52333	0.291338	7.45667	0.243059
AT1G12470		zinc ion binding	24.1533	0.583676	22.7933	0.59173	26.3867	0.450049	24.79	0.441852
AT1G12480	OZS1, SLAC1, RCD3, CDI3	C4-dicarboxylate transporter/malic acid transport protein	3.92333	0.0560753	3.41667	0.13691	2.90667	0.283333	3.2	0.156205
AT1G12490		F-box associated ubiquitination effector family protein	0.153333	0.0688799	0.193333	0.159618	0.1	0.05	0.143333	0.074461
AT1G12500		Nucleotide-sugar transporter family protein	25.1233	1.5188	25.39	0.992018	30.0667	1.64103	29.35	0.555368
AT1G12510		pre-tRNA	0	0	0	0	0	0	0	0
AT1G12520	ATCCS, CCS	copper chaperone for SOD1	47.9733	4.14337	36.72	2.98518	44.12	0.424774	41.2033	2.663
AT1G12530		unknown protein; BEST Arabidopsis thaliana protein match is: unknown protein (TAIR:AT1G56420.1); Has 54 Blast hits to 53 proteins in 13 species: Archae - 0; Bacteria - 0; Metazoa - 0; Fungi - 0; Plants - 54; Viruses - 0; Other Eukaryotes - 0 (source: NCBI BLink).	39.6767	1.18229	35.9	0.857496	43.64	0.940018	44.9533	1.35299
AT1G12540		basic helix-loop-helix (bHLH) DNA-binding superfamily protein	0	0	0	0	0	0	0	0
AT1G12550		D-isomer specific 2-hydroxyacid dehydrogenase family protein	5.74333	0.526445	4.83333	0.24538	5.77	0.423596	5.14667	0.500178
AT1G12560	ATEXPA7, EXP7, ATEXP7, ATHEXP ALPHA 1.26, EXPA7	expansin A7	9.47333	1.58603	8.30667	0.516473	10.9467	0.695709	13.6167	0.272295
AT1G12570		Glucose-methanol-choline (GMC) oxidoreductase family protein	1.08333	0.00881917	1.38667	0.214191	1.25	0.0472582	1.32333	0.0338296
AT1G12580	PEPKR1	phosphoenolpyruvate carboxylase-related kinase 1	40.6867	2.44617	44.5867	1.24727	37.6033	1.18353	44.79	1.30416
AT1G12590		pre-tRNA	0	0	0.21	0.118462	0.0566667	0.0566667	0	0
AT1G12600		UDP-N-acetylglucosamine (UAA) transporter family	0.933333	0.141696	1.01	0.0737111	1.00333	0.0611919	1.26333	0.183151
AT1G12610	DDF1	Integrase-type DNA-binding superfamily protein	0.0933333	0.0933333	0.516667	0.258736	0.0566667	0.0296273	0.41	0.170098
AT1G12620		Pentatricopeptide repeat (PPR) superfamily protein	5.51667	0.673408	5.59	0.245425	5.54	0.255147	4.85667	0.187023
AT1G12630		Integrase-type DNA-binding superfamily protein	0.34	0.185562	0.183333	0.113186	0.153333	0.0800694	0.2	0.136137
AT1G12640		MBOAT (membrane bound O-acyl transferase) family protein	25.7933	0.640477	26.77	0.656531	29.0933	0.990511	31.3767	1.45385
AT1G12650		unknown protein; CONTAINS InterPro DOMAIN/s: Protein of unknown function DUF947 (InterPro:IPR009292); Has 700 Blast hits to 631 proteins in 192 species: Archae - 0; Bacteria - 32; Metazoa - 138; Fungi - 168; Plants - 60; Viruses - 0; Other Eukaryotes - 302 (source: NCBI BLink).	35.4567	1.1135	35.5067	1.38723	40.72	1.41599	40.05	2.67176
AT1G12660		Predicted to encode a PR (pathogenesis-related) protein. Belongs to the plant thionin (PR-13) family with the following members: At1g66100, At5g36910, At1g72260, At2g15010, At1g12663, At1g12660.	0	0	0	0	0	0	0	0
AT1G12663		Predicted to encode a PR (pathogenesis-related) protein. Belongs to the plant thionin (PR-13) family with the following members: At1g66100, At5g36910, At1g72260, At2g15010, At1g12663, At1g12660.	0	0	0	0	0	0	0	0
AT1G12665		Encodes a Plant thionin family protein	0	0	0	0	0	0	0	0
AT1G12667		Encodes a Plant thionin family protein	0	0	0	0	0	0	0	0
AT1G12669		Encodes a Plant thionin family protein [pseudogene]	0	0	0.0866667	0.0866667	0	0	0.08	0.08
AT1G12670		Encodes a Plant thionin family protein [pseudogene]	0.0633333	0.0633333	0	0	0.00666667	0.00666667	0.0733333	0.0733333
AT1G12672		unknown protein; LOCATED IN: endomembrane system; BEST Arabidopsis thaliana protein match is: unknown protein (TAIR:AT1G12663.1); Has 4 Blast hits to 4 proteins in 1 species: Archae - 0; Bacteria - 0; Metazoa - 0; Fungi - 0; Plants - 4; Viruses - 0; Other Eukaryotes - 0 (source: NCBI BLink).	0.113333	0.0592546	0	0	0.0833333	0.0833333	0.156667	0.156667
AT1G12680	PEPKR2	phosphoenolpyruvate carboxylase-related kinase 2	18.3433	0.79285	18.3567	0.824547	17.09	0.605833	17.7167	1.33657
AT1G12700		ATP binding;nucleic acid binding;helicases	3.75667	0.166767	3.84333	0.106823	3.70333	0.193678	3.89	0.340783
AT1G12710	AtPP2-A12, PP2-A12	phloem protein 2-A12	11.8133	0.268597	11.6833	0.580239	13.61	0.732416	9.38333	0.270206
AT1G12720		transposable element gene	0	0	0	0	0	0	0	0
AT1G12725		transposable element gene	0	0	0	0	0	0	0	0
AT1G12730		GPI transamidase subunit PIG-U	5.18	0.221886	5.92667	0.205372	7.41667	0.802004	4.75667	0.0920748
AT1G12740	CYP87A2	cytochrome P450, family 87, subfamily A, polypeptide 2	39.7167	5.55731	26.4933	1.15701	37.0267	2.62339	31.64	2.35108
AT1G12750	ATRBL6, RBL6	RHOMBOID-like protein 6	18.7533	0.795348	18.5	0.156205	15.8867	0.248752	16.5067	1.14905
AT1G12760		Zinc finger, C3HC4 type (RING finger) family protein	37.2867	1.86619	38.5267	0.237861	41.6633	1.42974	42.36	1.0922
AT1G12770	ISE1, EMB1586	P-loop containing nucleoside triphosphate hydrolases superfamily protein	37.31	1.07151	37.37	1.66716	41.7033	1.02764	31.0633	1.35373
AT1G12775		Pentatricopeptide repeat (PPR) superfamily protein	3.41333	0.354087	3.16	0.264575	3.32	0.532541	4.03667	0.462037
AT1G12780	UGE1, ATUGE1	UDP-D-glucose/UDP-D-galactose 4-epimerase 1	109.423	4.44486	132.913	2.21785	126.917	12.2468	130.327	7.86243
AT1G12790		CONTAINS InterPro DOMAIN/s: RuvA domain 2-like (InterPro:IPR010994); Has 29 Blast hits to 29 proteins in 9 species: Archae - 0; Bacteria - 2; Metazoa - 0; Fungi - 0; Plants - 27; Viruses - 0; Other Eukaryotes - 0 (source: NCBI BLink).	6.47333	0.115518	7.99667	0.699627	8.16333	0.0693622	6.33333	0.404324
AT1G12800		Nucleic acid-binding, OB-fold-like protein	140.397	5.69981	135.413	1.21875	122.75	3.54019	117.167	1.51297
AT1G12805		nucleotide binding	0.756667	0.186667	2.84	1.13072	0.61	0.100167	3.54	1.26729
AT1G12810		proline-rich family protein	21.62	0.225462	22.5367	0.288116	27.4033	1.55575	28.3267	0.86876
AT1G12820	AFB3	auxin signaling F-box 3	36.4967	1.68741	29.6433	0.157727	31.7133	0.940502	34.5467	1.17986
AT1G12830		unknown protein; FUNCTIONS IN: molecular_function unknown; INVOLVED IN: biological_process unknown; LOCATED IN: cellular_component unknown; EXPRESSED IN: 23 plant structures; EXPRESSED DURING: 13 growth stages; Has 39778 Blast hits to 22088 proteins in 1060 species: Archae - 152; Bacteria - 6161; Metazoa - 14109; Fungi - 6144; Plants - 2156; Viruses - 601; Other Eukaryotes - 10455 (source: NCBI B…	29.2433	0.804163	27.63	1.29152	31.17	0.811316	31.75	2.8852
AT1G12840	DET3, ATVHA-C	vacuolar ATP synthase subunit C (VATC) / V-ATPase C subunit / vacuolar proton pump C subunit (DET3)	176.027	3.9709	177.69	1.86679	199.56	6.19435	204.167	8.44327
AT1G12845		unknown protein; FUNCTIONS IN: molecular_function unknown; INVOLVED IN: biological_process unknown; LOCATED IN: endomembrane system; EXPRESSED IN: 22 plant structures; EXPRESSED DURING: 13 growth stages; Has 8 Blast hits to 8 proteins in 4 species: Archae - 0; Bacteria - 0; Metazoa - 0; Fungi - 0; Plants - 8; Viruses - 0; Other Eukaryotes - 0 (source: NCBI BLink).	7.67333	1.14858	6.56667	0.681819	15.4267	0.377065	8.19667	1.09216
AT1G12850		Phosphoglycerate mutase family protein	20.89	0.928134	23.3067	0.519882	29.7	0.540031	26.2667	0.817238
AT1G12855		F-box family protein	0.25	0.0608276	0.0366667	0.0185592	0.123333	0.0272845	0.07	0.07
AT1G12860	SCRM2, ICE2	basic helix-loop-helix (bHLH) DNA-binding superfamily protein	26.4933	0.567578	26.54	0.366788	28.4333	0.289041	26.6567	2.16519
AT1G12870		F-box and associated interaction domains-containing protein	0	0	0.0433333	0.0218581	0.0266667	0.0266667	0.04	0.0208167
AT1G12880	atnudt12, NUDT12	nudix hydrolase homolog 12	17.15	0.806866	18.23	1.55146	13.1367	1.35077	16.5	1.47079
AT1G12890		Integrase-type DNA-binding superfamily protein	0.16	0.092376	0.183333	0.0491031	0.0933333	0.048074	0.163333	0.0491031
AT1G12900	GAPA-2	glyceraldehyde 3-phosphate dehydrogenase A subunit 2	1412.6	25.7251	1463.83	17.1394	879.803	24.1171	1203.1	12.9384
AT1G12910	ATAN11, LWD1	Transducin/WD40 repeat-like superfamily protein	34.8367	0.163435	36.0867	0.737797	36.4967	1.19703	35.0433	0.641283
AT1G12920	ERF1-2	eukaryotic release factor 1-2	107.56	1.77857	106.643	3.22194	132.927	1.79305	115.673	0.821022
AT1G12930		ARM repeat superfamily protein	9.41	0.220303	10.8667	0.708292	10.74	0.362537	12.25	0.541695
AT1G12935		transposable element gene	0	0	0	0	0	0	0	0
AT1G12938		unknown protein; Has 30201 Blast hits to 17322 proteins in 780 species: Archae - 12; Bacteria - 1396; Metazoa - 17338; Fungi - 3422; Plants - 5037; Viruses - 0; Other Eukaryotes - 2996 (source: NCBI BLink).	0	0	0	0	0	0	0	0
AT1G12940	ATNRT2.5, NRT2.5	nitrate transporter2.5	0.0766667	0.00881917	0.0333333	0.0166667	0.253333	0.0466667	0.176667	0.031798
AT1G12950	RSH2	root hair specific 2	2.75	0.587055	3.72	0.478226	3.17667	0.290765	5.34	0.807114
AT1G12960		Ribosomal protein L18e/L15 superfamily protein	0	0	0	0	0	0	0	0
AT1G12970	PIRL3	plant intracellular ras group-related LRR 3	11.86	0.42004	12.8133	0.261937	12.76	0.650461	14.8567	0.534114
AT1G12980	ESR1, DRN	Integrase-type DNA-binding superfamily protein	0.0666667	0.0352767	0.09	0.0152753	0.216667	0.0656591	0.136667	0.075351
AT1G12990		beta-1,4-N-acetylglucosaminyltransferase family protein	16.15	0.463573	17.3167	1.00791	18.0267	0.0825295	18.9033	0.632912
AT1G13000		Protein of unknown function (DUF707)	19.4167	0.820088	20.0867	1.18893	22.2567	1.32687	20.36	0.450814
AT1G13010		pre-tRNA	0	0	0	0	0	0	0	0
AT1G13020	EIF4B2	eukaryotic initiation factor 4B2	36.1333	1.15398	32.2967	1.17653	35.8333	0.562564	39.6333	0.283216
AT1G13030		sphere organelles protein-related	7.77	0.590282	7.07	0.520032	9.92667	0.616991	9.55	0.391535
AT1G13040		Pentatricopeptide repeat (PPR-like) superfamily protein	4.45	0.604676	4.42333	0.421004	6.85667	0.396078	5.07667	0.417346
AT1G13050		unknown protein; BEST Arabidopsis thaliana protein match is: unknown protein (TAIR:AT3G26350.1); Has 538 Blast hits to 510 proteins in 88 species: Archae - 0; Bacteria - 23; Metazoa - 81; Fungi - 36; Plants - 361; Viruses - 8; Other Eukaryotes - 29 (source: NCBI BLink).	2.09	0.0251661	2.04667	0.301791	3.16667	0.297844	2.30333	0.312214
AT1G13060	PBE1	20S proteasome beta subunit E1	91.8433	4.60071	90.8733	4.05718	101.25	0.860078	97.5267	4.49193
AT1G13070	CYP71B27	putative cytochrome P450	0.08	0.0264575	0	0	0	0	0	0
AT1G13080	CYP71B2	cytochrome P450, family 71, subfamily B, polypeptide 2	52.53	2.95757	40.5267	3.5005	42.0967	2.33385	47.0067	0.7939
AT1G13090	CYP71B28	cytochrome P450, family 71, subfamily B, polypeptide 28	29.38	0.999016	26.5267	0.47026	24.4	0.837636	25.15	0.0750555
AT1G13100	CYP71B29	cytochrome P450, family 71, subfamily B, polypeptide 29	14.9133	0.614962	13.1367	0.233833	15.6233	0.976325	15.3333	0.413374
AT1G13110	CYP71B7	cytochrome P450, family 71 subfamily B, polypeptide 7	106.733	1.32942	91.6933	2.25361	113.277	1.78905	105.58	3.98698
AT1G13120	emb1745	embryo defective 1745	15.81	1.28687	14.6933	0.375292	18.0233	0.615612	17.5467	0.576696
AT1G13130		Cellulase (glycosyl hydrolase family 5) protein	1.11667	0.209868	1.16	0.452106	1.52333	0.288694	1.69667	0.186756
AT1G13140	CYP86C3	cytochrome P450, family 86, subfamily C, polypeptide 3	0.906667	0.02848	0.89	0.122202	0.84	0.085049	0.786667	0.0783865
AT1G13145		pseudogene of unknown protein	11.05	0.510816	9.72	1.045	12.28	0.802932	8.37333	0.495491
AT1G13150	CYP86C4	cytochrome P450, family 86, subfamily C, polypeptide 4	0.656667	0.0260342	0.623333	0.154955	0.726667	0.0788106	0.53	0.0888819
AT1G13160		ARM repeat superfamily protein	15.2767	0.733242	15.7933	1.07691	21.9133	0.970641	18.7933	0.536232
AT1G13170	ORP1D	OSBP(oxysterol binding protein)-related protein 1D	16.2233	0.234829	16.4	0.540771	18.06	0.879337	17.9433	0.103494
AT1G13180	DIS1, ARP3, ATARP3	Actin-like ATPase superfamily protein	9.3	0.232881	11.2167	0.0437163	10.61	0.747685	10.5433	0.425258
AT1G13190		RNA-binding (RRM/RBD/RNP motifs) family protein	27.1767	0.303388	32.9333	1.30012	30.2233	1.29215	34.1933	1.8461
AT1G13195		RING/U-box superfamily protein	16.54	0.150444	18.32	0.430155	15.8433	0.893352	19.4033	0.873581
AT1G13200		F-box and associated interaction domains-containing protein	0.0733333	0.0466667	0.0666667	0.0405518	0.166667	0.0466667	0.196667	0.031798
AT1G13210	ACA.l	autoinhibited Ca2+/ATPase II	31.16	5.2342	38.0067	1.25797	27.8833	1.2186	34.28	1.48553
AT1G13220	LINC2	nuclear matrix constituent protein-related	16.4433	1.54705	16.5067	0.910134	17.5467	0.774216	17.5733	1.3731
AT1G13230		Leucine-rich repeat (LRR) family protein	0.206667	0.0371184	0.32	0.0916515	0.233333	0.0491031	0.643333	0.136423
AT1G13240		pre-tRNA	0	0	0	0	0	0	0	0
AT1G13245	RTFL17, DVL4	ROTUNDIFOLIA like 17	300.17	10.9919	214.99	17.5666	299.46	0.26727	227.697	7.29137
AT1G13250	GATL3	galacturonosyltransferase-like 3	14.4667	1.09797	13.9033	1.31167	21.18	0.583809	16.07	1.66
AT1G13260	RAV1, EDF4	related to ABI3/VP1 1	108.923	4.14578	53.8733	10.7184	180.337	2.25968	80.69	6.17211
AT1G13270	MAP1C, MAP1B	methionine aminopeptidase 1B	58.48	3.83096	56.18	5.8942	71.9367	3.45255	44.3433	2.37224
AT1G13280	AOC4	allene oxide cyclase 4	24.58	0.915933	32.6433	0.958407	29.3	1.06397	42.99	1.5647
AT1G13290	DOT5, WIP6	C2H2-like zinc finger protein	0	0	0	0	0	0	0.0733333	0.0433333
AT1G13300	HRS1	myb-like transcription factor family protein	30.5467	1.05281	39.2067	2.33995	41.1533	1.96236	53.5533	2.42911
AT1G13310		Endosomal targeting BRO1-like domain-containing protein	0.14	0.07	0.0366667	0.0366667	0.0366667	0.0366667	0.0333333	0.0176383
AT1G13320	PP2AA3	protein phosphatase 2A subunit A3	64.0733	3.42153	58.2067	1.32369	62.6	0.548361	66.8667	0.352625
AT1G13330	AHP2	Arabidopsis Hop2 homolog	3.82333	0.368345	3.57333	0.164756	4.42333	0.437962	4.31333	0.124141
AT1G13340		Regulator of Vps4 activity in the MVB pathway protein	4.46333	0.32544	4.42667	0.501476	4.48	0.120554	5.02333	0.533615
AT1G13350		Protein kinase superfamily protein	26.8367	0.361494	26.5733	0.769336	27.4767	0.956945	27.5133	2.13963
AT1G13360		unknown protein; BEST Arabidopsis thaliana protein match is: unknown protein (TAIR:AT3G25870.1); Has 69 Blast hits to 69 proteins in 16 species: Archae - 0; Bacteria - 0; Metazoa - 6; Fungi - 0; Plants - 63; Viruses - 0; Other Eukaryotes - 0 (source: NCBI BLink).	88.31	5.66411	75.7667	3.7788	81.5467	1.41704	74.34	11.6189
AT1G13370		Histone superfamily protein	0.2	0.061101	0.65	0.152753	0.726667	0.197512	0.29	0.06245
AT1G13380		Protein of unknown function (DUF1218)	24.95	1.74809	28.8467	2.04008	31.2833	0.725588	26.8333	0.103976
AT1G13390		unknown protein; BEST Arabidopsis thaliana protein match is: unknown protein (TAIR:AT1G68490.1); Has 114 Blast hits to 114 proteins in 18 species: Archae - 0; Bacteria - 0; Metazoa - 0; Fungi - 0; Plants - 114; Viruses - 0; Other Eukaryotes - 0 (source: NCBI BLink).	36.5333	1.25052	40.3567	1.13977	35.6667	0.514533	37.4967	2.55544
AT1G13400	NUB, JGL	C2H2 and C2HC zinc fingers superfamily protein	1.40667	0.159409	0.806667	0.179103	0.81	0.137477	0.906667	0.30585
AT1G13410		Tetratricopeptide repeat (TPR)-like superfamily protein	1.73	0.0360555	2.42333	0.368978	3.22333	0.0995546	2.21333	0.123468
AT1G13420	ATST4B, ST4B	sulfotransferase 4B	15.5467	0.994423	25.26	1.37477	18.32	1.70783	48.7833	1.76781
AT1G13430	ATST4C, ST4C	sulfotransferase 4C	4.49	1.23012	2.00333	0.224524	8.18	0.770087	12.5067	0.337902
AT1G13440	GAPC-2, GAPC2	glyceraldehyde-3-phosphate dehydrogenase C2	1403.34	33.0934	1337.25	23.4172	1272.27	24.7176	1445.83	57.0838
AT1G13448		other RNA	1.72333	0.303333	1.32667	0.0554777	2.02667	0.0808977	2.37667	0.309049
AT1G13450	GT-1	Homeodomain-like superfamily protein	27.4967	0.407608	31.6833	0.676568	30.5367	1.77393	32.0933	2.23459
AT1G13460		Protein phosphatase 2A regulatory B subunit family protein	21.4233	1.27003	18.7767	0.25208	19.0967	0.861497	22.8733	0.289156
AT1G13470		Protein of unknown function (DUF1262)	1.11667	0.236737	0.446667	0.160243	0.49	0.043589	0.473333	0.128106
AT1G13480		Protein of unknown function (DUF1262)	1.79	0.187172	1.27333	0.15878	0.883333	0.215278	1.87	0.197315
AT1G13485		unknown protein; FUNCTIONS IN: molecular_function unknown; INVOLVED IN: biological_process unknown; LOCATED IN: cellular_component unknown; Has 0 Blast hits to 0 proteins in 0 species (source: NCBI BLink).	0	0	0	0	0	0	0	0
AT1G13490		Protein of unknown function (DUF1262)	0	0	0	0	0	0	0.0266667	0.0266667
AT1G13500		Protein of unknown function (DUF1262)	0.54	0.115902	0.746667	0.217281	0.633333	0.0887568	1.06667	0.329511
AT1G13510		Protein of unknown function (DUF1262)	1.89333	0.158149	1.96667	0.35484	1.82667	0.180216	2.54667	0.10651
AT1G13520		Protein of unknown function (DUF1262)	2.23667	0.361909	2.13333	0.404324	2.20333	0.138604	2.63667	0.330673
AT1G13530		Protein of unknown function (DUF1262)	3.22333	0.564929	2.95	0.122202	3.02	0.0818535	4.25667	0.29339
AT1G13540		Protein of unknown function (DUF1262)	1.95333	0.224524	1.90667	0.243744	2.00333	0.131951	2.23333	0.268597
AT1G13550		Protein of unknown function (DUF1262)	0.72	0.0568624	0.72	0.0360555	0.8	0.0702377	0.9	0.046188
AT1G13560	AAPT1, ATAAPT1	aminoalcoholphosphotransferase 1	45.0867	0.908044	49.31	0.729475	55.56	1.69146	49.61	0.98068
AT1G13570		F-box/RNI-like superfamily protein	19.5433	0.835889	21.1	1.04433	20.9167	0.433333	19.12	0.220303
AT1G13580	LAG13	LAG1 longevity assurance homolog 3	16.2767	1.05234	15.5433	0.488342	15.9133	0.512651	17.3267	0.874878
AT1G13590	ATPSK1, PSK1	phytosulfokine 1 precursor	16.7033	1.27914	12.2933	0.864414	12.9333	1.6623	14.01	1.35301
AT1G13600	AtbZIP58, bZIP58	basic leucine-zipper 58	5.09667	0.935492	3.34667	0.472099	2.61333	0.172272	5.67333	0.497873
AT1G13605		Encodes a defensin-like (DEFL) family protein.	0.0566667	0.0566667	0.0566667	0.0566667	0	0	0	0
AT1G13607		Defensin-like (DEFL) family protein	2.28	0.512868	3.14667	1.33092	0.193333	0.099387	1.31333	0.491743
AT1G13608		Defensin-like (DEFL) family protein	4.66667	1.10504	9.25667	4.02329	0.74	0.74	3.08	0.792107
AT1G13609		Defensin-like (DEFL) family protein	367.523	88.5692	375.667	131.207	152.683	11.3787	190.387	46.4077
AT1G13610		alpha/beta-Hydrolases superfamily protein	1.97667	0.440467	1.65667	0.550586	1.50667	0.0821246	1.30667	0.120185
AT1G13620	RGF2	Encodes a root meristem growth factor (RGF). Belongs to a family of functionally redundant homologous peptides that are secreted, tyrosine-sulfated, and expressed mainly in the stem cell area and the innermost layer of central columella cells. RGFs are required for maintenance of the root stem cell niche and transit amplifying cell proliferation. Members of this family include: At5g60810 (RGF1), …	1.34667	0.141696	1.23	0.166233	2.05	0.435546	2.14333	0.239606
AT1G13630		Tetratricopeptide repeat (TPR)-like superfamily protein	2.15	0.225389	2.21667	0.309426	2.91667	0.104775	2.25	0.0404145
AT1G13635		DNA glycosylase superfamily protein	4.40667	0.172948	3.52333	0.499411	5.14667	0.124141	5.47333	0.280852
AT1G13640		Phosphatidylinositol 3- and 4-kinase family protein	44.8567	1.68607	45.9233	1.22498	53.31	1.09715	47.1767	0.74405
AT1G13650		BEST Arabidopsis thaliana protein match is: 18S pre-ribosomal assembly protein gar2-related (TAIR:AT2G03810.4); Has 3688 Blast hits to 1629 proteins in 255 species: Archae - 22; Bacteria - 222; Metazoa - 684; Fungi - 292; Plants - 62; Viruses - 14; Other Eukaryotes - 2392 (source: NCBI BLink).	13.85	2.38604	15.4933	3.97985	5.95667	0.454068	5.65333	1.03818
AT1G13660		transposable element gene	0.0733333	0.0405518	0.01	0.01	0.0233333	0.0120185	0.0266667	0.0145297
AT1G13670		unknown protein; Has 22 Blast hits to 22 proteins in 7 species: Archae - 0; Bacteria - 0; Metazoa - 0; Fungi - 0; Plants - 22; Viruses - 0; Other Eukaryotes - 0 (source: NCBI BLink).	40.1133	5.54537	29.33	3.04596	44.1833	0.77342	31.5733	1.52454
AT1G13680		PLC-like phosphodiesterases superfamily protein	0.0733333	0.0384419	0.02	0.02	0.216667	0.031798	0.296667	0.0120185
AT1G13690	ATE1	ATPase E1	24.9067	1.09448	23.86	0.585007	28.88	0.912159	28.8967	1.65716
AT1G13700	PGL1	6-phosphogluconolactonase 1	32.73	2.81224	39.5233	2.05268	33.16	3.34202	30.57	1.8221
AT1G13710	CYP78A5, KLU	cytochrome P450, family 78, subfamily A, polypeptide 5	7.51	0.580259	8.20333	0.121427	12.55	0.570029	10.28	0.774231
AT1G13720		pre-tRNA	0	0	0	0	0	0	0	0
AT1G13730		Nuclear transport factor 2 (NTF2) family protein with RNA binding (RRM-RBD-RNP motifs) domain	25.9667	0.667891	24.9867	1.2988	27.2433	0.729208	27.6333	1.9854
AT1G13740	AFP2	ABI five binding protein 2	11.2967	0.85218	12.78	1.20112	13.8933	0.931421	16.28	0.671044
AT1G13750		Purple acid phosphatases superfamily protein	7.75667	0.638757	7.16667	0.302343	10.67	0.669428	9.33333	0.285034
AT1G13755		Defensin-like (DEFL) family protein	0	0	0	0	0	0	0	0
AT1G13760		unknown protein; FUNCTIONS IN: molecular_function unknown; INVOLVED IN: biological_process unknown; LOCATED IN: endomembrane system; Has 30201 Blast hits to 17322 proteins in 780 species: Archae - 12; Bacteria - 1396; Metazoa - 17338; Fungi - 3422; Plants - 5037; Viruses - 0; Other Eukaryotes - 2996 (source: NCBI BLink).	0	0	0.06	0.06	0	0	0.23	0.0404145
AT1G13770	RUS3	Protein of unknown function, DUF647	12.1167	0.456265	12.8567	0.378609	11.5	0.386911	12.6	0.472864
AT1G13780		F-box/RNI-like/FBD-like domains-containing protein	7.97	0.245425	7.88667	0.677872	8.28	0.635164	8.5	0.871225
AT1G13790		XH/XS domain-containing protein	3.69667	0.260789	3.74667	0.250621	5.42667	0.26346	3.59667	0.311573
AT1G13800		Tetratricopeptide repeat (TPR)-like superfamily protein	1.46667	0.19342	1.25333	0.153442	2.06667	0.0233333	1.72333	0.248283
AT1G13810		Restriction endonuclease, type II-like superfamily protein	6.78667	0.537101	6.85	0.280238	10.4267	0.218352	7.72333	0.244427
AT1G13820		alpha/beta-Hydrolases superfamily protein	53.03	1.39438	52.0267	2.51429	46.5167	2.12178	48.1567	2.04151
AT1G13830		Carbohydrate-binding X8 domain superfamily protein	7.85	0.780769	6.55667	0.911671	5.57667	0.613578	8.71333	0.343527
AT1G13840		pre-tRNA	0	0	0	0	0	0	0	0
AT1G13850		pre-tRNA	0	0	0	0	0	0	0	0
AT1G13860	QUL1	QUASIMODO2 LIKE 1	12.7133	1.112	12.04	0.622281	12.27	0.419325	13.4433	0.428421
AT1G13870	DRL1, AtKTI12	calmodulin binding;purine nucleotide binding	21.28	0.923381	19.9967	0.800528	22.3533	0.451011	22.08	0.732416
AT1G13880		ELM2 domain-containing protein	22.7967	0.545812	25.5833	0.696284	26.4033	0.927188	24.36	1.43987
AT1G13890	SNAP30, ATSNAP30	soluble N-ethylmaleimide-sensitive factor adaptor protein 30	0	0	0	0	0.0466667	0.0466667	0.0266667	0.0266667
AT1G13900		Purple acid phosphatases superfamily protein	19.88	0.323316	20.91	0.442757	19.6867	0.426706	23.8067	0.811384
AT1G13910		Leucine-rich repeat (LRR) family protein	5.36	0.171561	4.32333	0.362231	6.02667	0.152133	5.63333	0.346426
AT1G13920		Remorin family protein	6.09333	0.631832	5.90333	0.350682	8.99	0.324191	6.81	0.287924
AT1G13930		Involved in response to salt stress. Knockout mutants are hypersensitive to salt stress.	977.05	94.2559	829.14	10.9831	1504.7	32.2672	634.353	34.6887
AT1G13940		Plant protein of unknown function (DUF863)	13.23	0.675747	12.1667	0.233619	14.4867	0.320434	14.9933	0.403705
AT1G13950	EIF-5A, ELF5A-1, ATELF5A-1, EIF5A	eukaryotic elongation factor 5A-1	20.24	0.792233	20.7233	1.0727	40.5033	0.849497	26.8267	1.37274
AT1G13960	WRKY4	WRKY DNA-binding protein 4	16.4233	0.408139	17.5867	0.156241	17.9733	0.24835	19.1033	0.684406
AT1G13970		Protein of unknown function (DUF1336)	5.25667	0.402754	5.92333	0.427564	5.63	0.373229	6.47333	0.612817
AT1G13980	GN, VAN7, EMB30	sec7 domain-containing protein	13.1167	0.141107	14.9033	0.412647	15.4533	0.215278	15.3167	0.263397
AT1G13990		unknown protein; FUNCTIONS IN: molecular_function unknown; INVOLVED IN: biological_process unknown; LOCATED IN: chloroplast; EXPRESSED IN: 23 plant structures; EXPRESSED DURING: 13 growth stages; CONTAINS InterPro DOMAIN/s: Protein of unknown function DUF3110 (InterPro:IPR021503); Has 25 Blast hits to 25 proteins in 8 species: Archae - 0; Bacteria - 0; Metazoa - 0; Fungi - 0; Plants - 25; Viruses…	43.5933	3.06934	45.8533	1.47062	53.8933	2.66931	52.2067	1.15868
AT1G14000	VIK	VH1-interacting kinase	45.9167	0.540442	47.0533	0.94904	51.7833	0.454252	50.59	1.78094
AT1G14010		emp24/gp25L/p24 family/GOLD family protein	46.4767	0.715782	46.2067	0.965148	54.56	1.81006	53.0567	1.75987
AT1G14020		O-fucosyltransferase family protein	11.85	0.619919	13.03	0.509346	14.7667	0.529539	13.9367	0.0328295
AT1G14030		Rubisco methyltransferase family protein	34.1	2.25965	34.7533	1.47167	37.9433	0.641361	27.32	1.28033
AT1G14040		EXS (ERD1/XPR1/SYG1) family protein	11.38	0.175024	10.62	0.605007	11.0067	0.45042	13.2467	0.811179
AT1G14048		GCK domain-containing protein	0	0	0	0	0	0	0	0
AT1G14060		GCK domain-containing protein	25.8733	1.41989	23.2167	2.26005	34.3	1.62862	28.72	0.840317
AT1G14070	FUT7	fucosyltransferase 7	7.80667	0.235608	8.05	0.482804	8.26667	0.357134	8.87667	0.259893
AT1G14071	MIR830A	MIR830a; miRNA	0.283333	0.283333	0	0	1.02	0.531633	0	0
AT1G14080	FUT6, ATFUT6	fucosyltransferase 6	4.34667	0.308995	4.99	0.447363	5.23	0.361985	6.31333	0.163843
AT1G14090		pseudogene, pentatricopeptide (PPR) repeat-containing protein, contains Pfam profile PF01535: PPR repeat; blastp match of 33% identity and 1.5e-16 P-value to GP	2.86667	0.12252	3.41333	0.0145297	3.90667	0.0902466	2.98	0.14
AT1G14100	FUT8	fucosyltransferase 8	0.0466667	0.00881917	0	0	0.0933333	0.0933333	0.0166667	0.0166667
AT1G14110	FUT9, ATFUT9	fucosyltransferase 9	0	0	0	0	0	0	0.0133333	0.0133333
AT1G14120		2-oxoglutarate (2OG) and Fe(II)-dependent oxygenase superfamily protein	31.82	4.693	46.4967	7.52136	30.54	4.44747	50.9067	4.57413
AT1G14130		2-oxoglutarate (2OG) and Fe(II)-dependent oxygenase superfamily protein	14.2367	0.546057	15.8267	0.590743	16.43	0.57376	16.2333	0.418622
AT1G14140		Mitochondrial substrate carrier family protein	11.8467	0.430555	12.64	0.386307	12.65	1.17605	11.73	0.725282
AT1G14150	PQL1, PQL2	PsbQ-like 2	125.97	1.92511	120.74	6.26475	105.257	7.54727	86.3867	4.59591
AT1G14160		Uncharacterised protein family (UPF0497)	5.66667	0.262953	6.04	0.347755	6.56667	0.597839	7.87333	0.698793
AT1G14170		RNA-binding KH domain-containing protein	14.6033	0.855226	15.14	0.138924	20.4433	0.793942	19.1833	0.806357
AT1G14180		RING/U-box superfamily protein	5.72333	0.283392	5.95	0.57709	5.97667	0.121701	6.06	0.0802081
AT1G14182	SCRL28	Encodes a member of a family of small, secreted, cysteine rich proteins with sequence similarity to SCR (S locus cysteine-rich protein).	1.57333	0.613225	2.38	0.525389	0.903333	0.309534	0.88	0.486621
AT1G14185		Glucose-methanol-choline (GMC) oxidoreductase family protein	5.44333	0.236807	6.49333	0.560486	6.30667	0.213724	8.17333	0.289156
AT1G14190		Glucose-methanol-choline (GMC) oxidoreductase family protein	2.21333	0.0819214	2.90333	0.0606447	3.66333	0.212629	3.42667	0.215278
AT1G14200		RING/U-box superfamily protein	33.3067	1.79446	24.0733	2.71368	35.0467	0.759832	26.8533	2.16156
AT1G14205		Ribosomal L18p/L5e family protein	11.27	1.02679	10.44	1.17796	10.6367	0.894154	9.10667	0.433833
AT1G14210		Ribonuclease T2 family protein	89.6267	8.59705	77.9233	3.65541	115.003	0.463657	103.6	2.38741
AT1G14220		Ribonuclease T2 family protein	4.31	0.402036	3.12333	0.4682	6.48333	0.481675	5.09	1.0143
AT1G14225		unknown protein; Has 30201 Blast hits to 17322 proteins in 780 species: Archae - 12; Bacteria - 1396; Metazoa - 17338; Fungi - 3422; Plants - 5037; Viruses - 0; Other Eukaryotes - 2996 (source: NCBI BLink).	0	0	0	0	0.353333	0.353333	0	0
AT1G14230		GDA1/CD39 nucleoside phosphatase family protein	13.6133	0.544498	14.3033	0.197005	15.5067	1.10789	15.68	0.437302
AT1G14240		GDA1/CD39 nucleoside phosphatase family protein	4.92	0.355949	14.2033	0.838338	7.61	0.393446	18.6667	1.21051
AT1G14250		GDA1/CD39 nucleoside phosphatase family protein	3.64333	0.328448	24.96	5.75762	1.66	0.320468	3.55667	0.816789
AT1G14260		RING/FYVE/PHD zinc finger superfamily protein	1.60667	0.180216	1.29	0.130128	1.38667	0.405887	2.00667	0.135319
AT1G14270		CAAX amino terminal protease family protein	58.1533	2.81282	53.5967	1.60483	39.4767	0.974514	47.3	0.667258
AT1G14280	PKS2	phytochrome kinase substrate 2	48.9633	1.73176	50.26	1.51282	46.8433	1.41509	63.0633	0.714827
AT1G14290	SBH2	sphingoid base hydroxylase 2	43.04	1.04532	52.9267	1.72362	46.9033	1.48104	58.4767	3.09772
AT1G14300		ARM repeat superfamily protein	13.1267	1.09475	14.0133	0.660236	18.4633	0.72188	15.8567	0.463765
AT1G14310		Haloacid dehalogenase-like hydrolase (HAD) superfamily protein	23.5467	0.924488	24.0467	1.18125	21.21	1.62133	22.89	0.371663
AT1G14315		F-box and associated interaction domains-containing protein	0	0	0.0266667	0.0266667	0.04	0.04	0.0333333	0.0333333
AT1G14320	SAC52, RPL10, RPL10A	Ribosomal protein L16p/L10e family protein	691.747	13.1685	647.027	26.4871	802.26	5.79362	761.237	23.189
AT1G14330		Galactose oxidase/kelch repeat superfamily protein	13.64	0.793872	15.5733	0.888713	14.51	1.29965	16.8	0.457639
AT1G14340		RNA-binding (RRM/RBD/RNP motifs) family protein	25.01	0.567568	22.55	0.890842	25.3133	2.00135	26.5667	1.16849
AT1G14345		NAD(P)-linked oxidoreductase superfamily protein	124.627	2.14134	110.293	7.77209	86.6833	4.49337	94.3033	2.1835
AT1G14350	FLP, AtMYB124, MYB124	Duplicated homeodomain-like superfamily protein	14.9	1.88107	11.5267	0.317403	16.6267	0.622397	16.5433	0.297452
AT1G14360	ATUTR3, UTR3	UDP-galactose transporter 3	15.52	0.521153	17.43	0.812424	21.1833	0.31714	16.5433	0.121701
AT1G14370	APK2A, PBL2	protein kinase 2A	15.5467	1.94914	17.7267	0.881709	16.8233	0.8154	19.1933	1.35738
AT1G14380	IQD28	IQ-domain 28	27.2967	0.413212	27.73	0.994853	30.5833	0.442882	31.4667	0.990241
AT1G14390		Leucine-rich repeat protein kinase family protein	2.27	0.330051	2.97	0.44238	2.77667	0.144491	4.10333	0.206747
AT1G14400	UBC1, ATUBC1	ubiquitin carrier protein 1	154.22	2.19748	147.633	4.57832	176.37	1.86952	157.543	1.78383
AT1G14410	ATWHY1, PTAC1, WHY1	ssDNA-binding transcriptional regulator	28.8267	0.492623	27.3867	2.31279	38.66	1.11745	32.0233	1.03689
AT1G14420	AT59	Pectate lyase family protein	0.0233333	0.0120185	0.0633333	0.0448454	0.0733333	0.024037	0.0566667	0.00666667
AT1G14430		glyoxal oxidase-related protein	4.96333	0.150591	4.14333	0.288752	5.61	0.345591	5.97667	0.250621
AT1G14440	AtHB31, HB31, ZHD4	homeobox protein 31	10.9433	0.612137	10.6233	0.562564	11.2867	0.95752	11.9667	0.547154
AT1G14450		NADH dehydrogenase (ubiquinone)s	66.92	7.39541	68.0633	5.78261	69.1267	4.3826	69.2867	2.8331
AT1G14455		unknown protein; FUNCTIONS IN: molecular_function unknown; INVOLVED IN: biological_process unknown; LOCATED IN: endomembrane system; Has 30201 Blast hits to 17322 proteins in 780 species: Archae - 12; Bacteria - 1396; Metazoa - 17338; Fungi - 3422; Plants - 5037; Viruses - 0; Other Eukaryotes - 2996 (source: NCBI BLink).	0.223333	0.117804	0.19	0.115902	0.49	0.244199	0.573333	0.145182
AT1G14460		AAA-type ATPase family protein	13.6467	0.583133	13.1533	0.69439	13.7833	0.405353	14.5133	0.335973
AT1G14470		Pentatricopeptide repeat (PPR) superfamily protein	1.55667	0.24251	1.66333	0.178916	2.28667	0.291795	1.71667	0.253136
AT1G14480		Ankyrin repeat family protein	3.08	0.134536	1.93667	0.414782	3.67333	0.0417665	3.03	0.22053
AT1G14490		Predicted AT-hook DNA-binding family protein	1.05333	0.159826	0.823333	0.0940449	1.19	0.087178	0.936667	0.170522
AT1G14500		Ankyrin repeat family protein	0.13	0.0360555	0.123333	0.0669162	0.0833333	0.0491031	0.13	0.0650641
AT1G14510	AL7	alfin-like 7	63.5567	1.37618	65.6767	3.41242	63.2033	2.38296	67.3367	3.42327
AT1G14518		other RNA	0	0	0	0	0	0	0	0
AT1G14520	MIOX1	myo-inositol oxygenase 1	8.65333	0.560664	7.41667	0.45674	8.73333	1.43685	6.80667	0.358345
AT1G14530	THH1	Protein of unknown function (DUF1084)	9.76667	0.167365	10.47	0.245764	11.3233	1.14091	11.3567	0.779259
AT1G14540		Peroxidase superfamily protein	13.92	1.76296	8.25667	1.01315	11.8267	1.91504	9.77	2.30983
AT1G14549		unknown protein; LOCATED IN: endomembrane system; Has 30201 Blast hits to 17322 proteins in 780 species: Archae - 12; Bacteria - 1396; Metazoa - 17338; Fungi - 3422; Plants - 5037; Viruses - 0; Other Eukaryotes - 2996 (source: NCBI BLink).	0	0	0	0	0	0	0	0
AT1G14550		Peroxidase superfamily protein	0.29	0.090185	0.303333	0.174197	0.576667	0.114066	0.51	0.215484
AT1G14560		Mitochondrial substrate carrier family protein	13.3967	0.943404	11.8567	0.721719	12.17	0.280238	13.39	0.620833
AT1G14570		UBX domain-containing protein	42.8833	0.461531	43.9733	0.972665	52.59	2.72397	48.6733	1.86356
AT1G14580		C2H2-like zinc finger protein	9.07333	0.418343	10.6133	0.600481	7.79	0.310215	8.77333	0.368435
AT1G14590		Nucleotide-diphospho-sugar transferase family protein	5.59667	0.634569	6.05333	0.199694	6.58667	0.564456	5.45333	0.630141
AT1G14600		Homeodomain-like superfamily protein	10.4567	0.919734	10.0733	1.14295	7.37667	0.577591	9.12333	0.470614
AT1G14610	TWN2, VALRS	valyl-tRNA synthetase / valine--tRNA ligase (VALRS)	54.4567	1.03312	54.78	1.56692	67.2533	1.70396	62.3467	1.09411
AT1G14620	DECOY	decoy	25.4167	1.24238	25.8	1.31103	32.8733	0.37024	29.67	0.655515
AT1G14630		unknown protein; BEST Arabidopsis thaliana protein match is: unknown protein (TAIR:AT2G01990.1); Has 125 Blast hits to 123 proteins in 14 species: Archae - 0; Bacteria - 0; Metazoa - 0; Fungi - 0; Plants - 125; Viruses - 0; Other Eukaryotes - 0 (source: NCBI BLink).	5.71333	0.490793	5.14333	0.54566	5.24667	0.777439	7.04	0.78886
AT1G14640		SWAP (Suppressor-of-White-APricot)/surp domain-containing protein	3.18333	0.0520683	3.71333	0.128106	2.70333	0.224227	3.07333	0.558699
AT1G14642		unknown protein; FUNCTIONS IN: molecular_function unknown; INVOLVED IN: biological_process unknown; LOCATED IN: cellular_component unknown; Has 0 Blast hits to 0 proteins in 0 species (source: NCBI BLink).	1.37	0.170392	1.13	0.195533	1.68333	0.749051	2.77333	1.08797
AT1G14650		SWAP (Suppressor-of-White-APricot)/surp domain-containing protein / ubiquitin family protein	29.71	0.557165	30.7533	1.60952	34.9967	0.502306	33.48	1.05642
AT1G14660	ATNHX8, NHX8	Na+/H+ exchanger 8	3.21667	0.218505	3.11667	0.383159	4.11	0.231805	2.96667	0.0375648
AT1G14670		Endomembrane protein 70 protein family	65.93	0.526245	71.5033	1.57524	85.3733	2.36847	76.3567	1.40862
AT1G14680		unknown protein; BEST Arabidopsis thaliana protein match is: unknown protein (TAIR:AT4G09060.1); Has 8132 Blast hits to 6366 proteins in 685 species: Archae - 171; Bacteria - 671; Metazoa - 4046; Fungi - 445; Plants - 318; Viruses - 23; Other Eukaryotes - 2458 (source: NCBI BLink).	2.71	0.0550757	1.88	0.215484	3.27667	0.333283	2.88667	0.349014
AT1G14685	BPC2, BBR/BPC2, ATBPC2	basic pentacysteine 2	36.8533	1.62303	37.24	2.74117	40.7767	1.81182	35.1767	1.05763
AT1G14686		ENTH/ANTH/VHS superfamily protein	0.15	0.0866025	0.0866667	0.0554777	0.05	0.05	0.176667	0.072188
AT1G14687	AtHB32, HB32, ZHD14	homeobox protein 32	3.59333	0.194622	2.76333	0.377065	3.63333	0.424827	3.15333	0.600398
AT1G14688		FUNCTIONS IN: molecular_function unknown; INVOLVED IN: biological_process unknown; LOCATED IN: cellular_component unknown; CONTAINS InterPro DOMAIN/s: E3 Ubiquitin ligase (InterPro:IPR022170); Has 30201 Blast hits to 17322 proteins in 780 species: Archae - 12; Bacteria - 1396; Metazoa - 17338; Fungi - 3422; Plants - 5037; Viruses - 0; Other Eukaryotes - 2996 (source: NCBI BLink).	0	0	0	0	0	0	0	0
AT1G14690	MAP65-7	microtubule-associated protein 65-7	24.2667	0.749496	25.7367	1.52147	24.25	0.173494	26.53	1.16825
AT1G14700	PAP3, ATPAP3	purple acid phosphatase 3	22.9533	0.504656	24.8033	1.98222	23.1333	1.15183	22.69	1.6809
AT1G14710		hydroxyproline-rich glycoprotein family protein	41.3667	1.33794	42.5733	0.482229	44.8533	0.696667	42.4733	0.965649
AT1G14720	XTR2, EXGT-A2, ATXTH28, XTH28	xyloglucan endotransglucosylase/hydrolase 28	94.1367	5.44257	84.16	1.01002	90.4833	3.24772	81.79	4.6533
AT1G14730		Cytochrome b561/ferric reductase transmembrane protein family	10.5467	0.490929	10.4267	0.36094	9.88667	0.737119	10.36	0.818189
AT1G14740		Protein of unknown function (DUF1423)	67.66	6.32946	80.2033	2.16084	74.4	0.78143	74.7367	5.56721
AT1G14750	SDS	Cyclin family protein	1.09667	0.293844	1.23	0.083865	1.66	0.20306	1.25	0.105357
AT1G14755		S locus-related glycoprotein 1 (SLR1) binding pollen coat protein family	0	0	0	0	0	0	0	0
AT1G14760	KNATM	KNOX Arabidopsis thaliana meinox	1.30667	0.168556	1.37333	0.232475	2.31	0.647019	1.35	0.321299
AT1G14770		RING/FYVE/PHD zinc finger superfamily protein	5.18	0.293087	4.87667	0.273821	5.5	0.39281	5.60333	0.0693622
AT1G14780		MAC/Perforin domain-containing protein	3.89667	0.222586	4.5	0.42548	4.31667	0.11348	5.13667	0.242097
AT1G14790	RDR1, ATRDRP1	RNA-dependent RNA polymerase 1	3.57333	0.239049	3.58	0.0986577	6.71	0.265581	4.71667	0.240993
AT1G14800		Nucleic acid-binding, OB-fold-like protein	0.09	0.0550757	0.07	0.0378594	0.0233333	0.0233333	0	0
AT1G14810		semialdehyde dehydrogenase family protein	68.9067	1.64218	69.4267	1.36711	78.2267	1.61648	69.8867	2.9513
AT1G14820		Sec14p-like phosphatidylinositol transfer family protein	33.3933	1.16468	30.2067	1.85683	32.99	1.12509	30.2633	0.744812
AT1G14830	ADL1C, ADL5, DRP1C, DL1C	DYNAMIN-like 1C	50.5333	0.768599	52.2	0.845005	59.6167	0.428343	59.1333	0.781672
AT1G14840	ATMAP70-4, MAP70-4	microtubule-associated proteins 70-4	17.7333	0.765034	16.8733	0.640035	17.9767	0.772277	17.3433	0.630141
AT1G14850	NUP155	nucleoporin 155	10.13	0.18037	11.7933	0.472382	13.5267	0.234829	12.9067	0.178916
AT1G14860	atnudt18, NUDT18	nudix hydrolase homolog 18	38.5833	1.41191	43.42	1.55049	34.21	1.6677	38.5967	2.00782
AT1G14870	PCR2	PLANT CADMIUM RESISTANCE 2	158.897	8.87363	185.01	15.3835	157.953	5.12926	190.557	7.30078
AT1G14880	PCR1	PLANT CADMIUM RESISTANCE 1	9.85333	1.42668	2.06667	0.460591	0.32	0.200333	2.96667	1.32149
AT1G14890		Plant invertase/pectin methylesterase inhibitor superfamily protein	30.72	0.908625	35.6133	2.16897	38.4367	3.64402	39.34	2.7777
AT1G14900	HMGA	high mobility group A	45.2367	1.65514	46.0767	2.94178	49.1233	1.48205	47.1933	4.04891
AT1G14910		ENTH/ANTH/VHS superfamily protein	17.6333	0.469053	19.4667	0.226372	20.7667	0.559534	19.7033	0.40601
AT1G14920	GAI, RGA2	GRAS family transcription factor family protein	18.0833	1.01604	18.88	1.02718	21.27	0.715006	24.71	0.685493
AT1G14930		Polyketide cyclase/dehydrase and lipid transport superfamily protein	0.106667	0.0202759	0.08	0.0404145	1.26	0.147422	0.866667	0.0622718
AT1G14940		Polyketide cyclase/dehydrase and lipid transport superfamily protein	0	0	0	0	0	0	0	0
AT1G14950		Polyketide cyclase/dehydrase and lipid transport superfamily protein	0	0	0	0	0.0733333	0.0384419	0	0
AT1G14960		Polyketide cyclase/dehydrase and lipid transport superfamily protein	13.23	0.309246	26.14	1.09302	17.2233	2.29558	41.2933	7.78184
AT1G14970		O-fucosyltransferase family protein	4.94333	0.176383	5.21	0.531539	6.34667	0.392188	5.09667	0.43529
AT1G14980	CPN10	chaperonin 10	131.18	2.11395	119.847	4.85214	166.257	5.75212	146.24	4.50274
AT1G14990		unknown protein; FUNCTIONS IN: molecular_function unknown; INVOLVED IN: biological_process unknown; LOCATED IN: endomembrane system; EXPRESSED IN: 22 plant structures; EXPRESSED DURING: 13 growth stages; Has 34 Blast hits to 34 proteins in 12 species: Archae - 0; Bacteria - 0; Metazoa - 0; Fungi - 0; Plants - 34; Viruses - 0; Other Eukaryotes - 0 (source: NCBI BLink).	15.57	0.62857	14.06	1.29017	17.3567	0.634621	15.9167	0.451159
AT1G15000	scpl50	serine carboxypeptidase-like 50	7.59333	0.791335	7.47333	0.389116	12.0533	0.379049	10.4833	0.1424
AT1G15002		Potential natural antisense gene, locus overlaps with AT1G15000	0.416667	0.139682	0.523333	0.233833	1.28667	0.39826	0.97	0.270247
AT1G15010		unknown protein; BEST Arabidopsis thaliana protein match is: unknown protein (TAIR:AT2G01300.1); Has 71 Blast hits to 71 proteins in 13 species: Archae - 0; Bacteria - 2; Metazoa - 0; Fungi - 0; Plants - 69; Viruses - 0; Other Eukaryotes - 0 (source: NCBI BLink).	4.66667	0.220404	6.86667	1.28189	4.68667	0.268411	4.39667	1.11947
AT1G15015		F-box family protein	0	0	0	0	0.0733333	0.0384419	0.0566667	0.0296273
AT1G15020	ATQSOX1, QSO2, QSOX1	quiescin-sulfhydryl oxidase 1	11.5633	0.20177	13.1667	0.148922	14.24	0.884609	13.8167	0.76353
AT1G15030		Protein of unknown function (DUF789)	48.1233	0.29339	50.5467	0.338641	40.0033	0.40867	46.2933	2.85392
AT1G15040		Class I glutamine amidotransferase-like superfamily protein	24.69	3.45332	33.9733	5.08909	41.42	5.07276	38.1333	0.498676
AT1G15045		hypothetical protein	0	0	0	0	0	0	0	0
AT1G15050	IAA34	indole-3-acetic acid inducible 34	0.61	0.0450925	0.696667	0.391933	0.65	0.0655744	0.55	0.170098
AT1G15060		Uncharacterised conserved protein UCP031088, alpha/beta hydrolase	14.53	0.49085	14.2767	0.298347	14.4833	0.19936	15.3233	0.254384
AT1G15080	ATPAP2, ATLPP2, LPP2	lipid phosphate phosphatase 2	3.24	0.26839	3.31	0.208167	4.60667	0.248283	3.34	0.263122
AT1G15090		pre-tRNA	0	0	0	0	0.896667	0.896667	0	0
AT1G15100	RHA2A	RING-H2 finger A2A	30.8467	0.498342	30.7833	0.941813	38.4333	3.71693	35.7467	2.07808
AT1G15110		phosphatidyl serine synthase family protein	10.86	0.580718	12.0533	0.445172	12.2533	0.54275	13.2267	0.650291
AT1G15120		Ubiquinol-cytochrome C reductase hinge protein	255.08	3.24917	248.567	3.0675	254.78	2.81152	258.783	7.71537
AT1G15125		S-adenosyl-L-methionine-dependent methyltransferases superfamily protein	26.41	7.792	14.5867	3.95361	31.3833	1.16625	18.3033	1.09615
AT1G15130		Endosomal targeting BRO1-like domain-containing protein	28.52	1.26469	32.25	1.60892	32.42	0.28	32.1733	1.61547
AT1G15140		FAD/NAD(P)-binding oxidoreductase	42.6933	2.23415	42.7533	1.81594	47.8133	1.05783	37.3567	0.985923
AT1G15150		MATE efflux family protein	0.173333	0.0566667	0.346667	0.0693622	0.236667	0.0202759	0.46	0.11547
AT1G15160		MATE efflux family protein	1.54333	0.186756	1.37333	0.149481	1.32333	0.257509	1.45	0.195533
AT1G15165		RING/FYVE/PHD zinc finger superfamily protein	4.14	0.118462	4.5	0.406981	3.32667	0.450642	3.60667	0.499811
AT1G15170		MATE efflux family protein	8.2	0.634061	7.37667	0.374047	7.44	0.595427	7.62667	0.273028
AT1G15175		other RNA	3.72	0.609617	5.00667	0.509717	2.44333	0.584247	3.75333	0.13691
AT1G15180		MATE efflux family protein	15.6333	0.708386	17.93	0.720902	13.5433	1.35472	14.01	0.965971
AT1G15190		Fasciclin-like arabinogalactan family protein	0.823333	0.0883805	1.02	0.179258	0.89	0.0818535	0.976667	0.131951
AT1G15200		protein-protein interaction regulator family protein	40.1833	1.32195	41.27	1.75605	53.65	2.28666	43.4167	3.35229
AT1G15210	PDR7, ATPDR7	pleiotropic drug resistance 7	16.9333	0.853724	22.5967	0.676322	22.1733	0.653104	26.6433	0.855265
AT1G15215		BEST Arabidopsis thaliana protein match is: sequence-specific DNA binding transcription factors;sequence-specific DNA binding (TAIR:AT3G18380.1); Has 89 Blast hits to 86 proteins in 16 species: Archae - 0; Bacteria - 0; Metazoa - 0; Fungi - 0; Plants - 89; Viruses - 0; Other Eukaryotes - 0 (source: NCBI BLink).	9.53	0.351331	9.49	0.162583	11.4833	0.924199	10.8667	0.644007
AT1G15220	ATCCMH, CCMH	cytochrome c biogenesis protein family	6.22	0.40464	5.78333	0.311252	7.05333	0.696786	5.74667	0.380453
AT1G15230		unknown protein; FUNCTIONS IN: molecular_function unknown; INVOLVED IN: biological_process unknown; LOCATED IN: cellular_component unknown; EXPRESSED IN: 24 plant structures; EXPRESSED DURING: 15 growth stages; Has 26 Blast hits to 26 proteins in 12 species: Archae - 0; Bacteria - 0; Metazoa - 0; Fungi - 0; Plants - 26; Viruses - 0; Other Eukaryotes - 0 (source: NCBI BLink).	15.0333	1.05983	17.8267	0.379224	17.59	0.588586	15.48	0.317857
AT1G15240		Phox-associated domain;Phox-like;Sorting nexin, C-terminal	19.69	0.365103	20.1667	0.387528	21.54	0.0750555	20.72	0.532572
AT1G15250		Zinc-binding ribosomal protein family protein	27.0933	2.32537	27.19	3.39331	39.26	0.289367	27.66	0.90901
AT1G15260		unknown protein; BEST Arabidopsis thaliana protein match is: unknown protein (TAIR:AT3G16070.1); Has 28 Blast hits to 28 proteins in 7 species: Archae - 0; Bacteria - 0; Metazoa - 0; Fungi - 0; Plants - 28; Viruses - 0; Other Eukaryotes - 0 (source: NCBI BLink).	32.87	2.97177	27.15	2.32337	33.51	2.0148	24.8867	1.65373
AT1G15270		Translation machinery associated TMA7	377.857	9.70351	342.51	13.7096	357.523	5.53549	368.033	40.4847
AT1G15280		CASC3/Barentsz eIF4AIII binding	43.2267	1.53699	41.9333	0.618178	47.3633	1.71371	43.9867	0.636274
AT1G15290		Tetratricopeptide repeat (TPR)-like superfamily protein	59.08	2.59473	68.5333	3.7959	47.5933	1.41182	67.3667	0.7349
AT1G15300		transposable element gene	1.21333	0.0982061	1.34	0.135031	2.26333	0.0176383	2.04333	0.0484195
AT1G15310	ATHSRP54A, SRP54-1	signal recognition particle 54 kDa subunit	5.52	0.421426	5.70667	0.190292	7.22	0.950491	6.50333	0.136789
AT1G15320		unknown protein; FUNCTIONS IN: molecular_function unknown; INVOLVED IN: biological_process unknown; LOCATED IN: endomembrane system; EXPRESSED IN: flower; EXPRESSED DURING: petal differentiation and expansion stage; Has 62 Blast hits to 62 proteins in 17 species: Archae - 0; Bacteria - 0; Metazoa - 0; Fungi - 0; Plants - 62; Viruses - 0; Other Eukaryotes - 0 (source: NCBI BLink).	0.06	0.06	0.0233333	0.0233333	0.11	0.0568624	0.0866667	0.0120185
AT1G15330		Cystathionine beta-synthase (CBS) protein	0.376667	0.238421	0.46	0.0702377	0.413333	0.0785988	0.406667	0.123873
AT1G15340	MBD10	methyl-CPG-binding domain 10	132.413	2.14405	133.257	2.73158	149.56	1.66962	149.223	4.2135
AT1G15350		unknown protein; BEST Arabidopsis thaliana protein match is: unknown protein (TAIR:AT3G15770.2); Has 148 Blast hits to 148 proteins in 25 species: Archae - 0; Bacteria - 0; Metazoa - 0; Fungi - 0; Plants - 141; Viruses - 0; Other Eukaryotes - 7 (source: NCBI BLink).	36.5933	2.42075	37.11	1.64233	43.3	2.45003	43.2033	3.7438
AT1G15360	SHN1, WIN1	Integrase-type DNA-binding superfamily protein	0.15	0.0458258	0	0	0.146667	0.075351	0.213333	0.00881917
AT1G15370		SNARE-like superfamily protein	68.65	1.80358	69.0033	1.63305	79.94	1.61175	80.8933	3.37232
AT1G15380		Lactoylglutathione lyase / glyoxalase I family protein	31.97	1.06327	45.46	1.87769	36.0233	1.89006	59.4233	2.2218
AT1G15385		unknown protein; CONTAINS InterPro DOMAIN/s: Protein of unknown function DUF761, plant (InterPro:IPR008480); Has 6 Blast hits to 6 proteins in 3 species: Archae - 0; Bacteria - 0; Metazoa - 0; Fungi - 0; Plants - 6; Viruses - 0; Other Eukaryotes - 0 (source: NCBI BLink).	1.19667	0.252212	1.18	0.235443	1.84333	0.648083	1.71667	0.201687
AT1G15390	PDF1A, ATDEF1	peptide deformylase 1A	28.6533	0.859871	29.39	2.85029	35.75	1.84177	28.1333	3.37403
AT1G15400		unknown protein; FUNCTIONS IN: molecular_function unknown; INVOLVED IN: biological_process unknown; LOCATED IN: plasma membrane; EXPRESSED IN: 23 plant structures; EXPRESSED DURING: 13 growth stages; BEST Arabidopsis thaliana protein match is: unknown protein (TAIR:AT1G80180.1); Has 82 Blast hits to 82 proteins in 16 species: Archae - 0; Bacteria - 4; Metazoa - 0; Fungi - 0; Plants - 75; Viruses …	104.663	2.28354	98.4967	2.33925	101.743	2.87199	106.337	1.39008
AT1G15405		other RNA	17.68	3.47185	5.88667	0.908338	6.01333	0.193247	9.41333	1.35678
AT1G15410		aspartate-glutamate racemase family	15.5067	0.816993	14.6233	0.267665	14.35	0.456399	17.67	0.222336
AT1G15415		The protein encoded by this gene was identified as a part of pollen proteome by mass spec analysis. It has weak homology to LEA (late embryo abundant) proteins. Encodes protein phosphatase 2A (PP2A) B'gamma subunit. Targeted to nucleus and cytosol.	0.39	0.0665833	0.576667	0.243607	0.526667	0.0841295	0.703333	0.0635959
AT1G15420		CONTAINS InterPro DOMAIN/s: Small-subunit processome, Utp12 (InterPro:IPR007148); Has 764 Blast hits to 656 proteins in 193 species: Archae - 0; Bacteria - 42; Metazoa - 237; Fungi - 154; Plants - 85; Viruses - 23; Other Eukaryotes - 223 (source: NCBI BLink).	20.1733	0.543026	21.33	1.43419	30.12	0.756593	24.2967	1.09582
AT1G15430		Protein of unknown function (DUF1644)	10.8333	0.750341	11.6267	0.290593	10.89	0.652763	11.6267	0.571965
AT1G15440	PWP2, ATPWP2	periodic tryptophan protein 2	12.79	0.662294	12.7633	0.313546	19.7133	0.396414	15.18	0.477109
AT1G15450		pre-tRNA	0	0	0	0	0	0	0	0
AT1G15460	ATBOR4, BOR4	HCO3- transporter family	0.863333	0.074461	0.973333	0.0536449	0.83	0.0173205	1.03667	0.0883805
AT1G15470		Transducin/WD40 repeat-like superfamily protein	16.01	0.140119	14.0233	0.416827	16.8267	1.35062	16.1067	0.98854
AT1G15480		Tetratricopeptide repeat (TPR)-like superfamily protein	7.03667	0.508079	7.9	0.468722	11.0633	0.11392	8.69333	0.698435
AT1G15490		alpha/beta-Hydrolases superfamily protein	8.20333	0.603444	7.85	0.555818	7.9	0.151438	8.09333	0.443559
AT1G15500	ATNTT2	TLC ATP/ADP transporter	147.547	6.07728	143.13	5.6611	176.753	3.60683	132.623	5.16199
AT1G15510	ATECB2, ECB2, VAC1	Tetratricopeptide repeat (TPR)-like superfamily protein	5.8	0.515881	5.53	0.475114	9.70333	0.51615	4.81333	0.109747
AT1G15520	PDR12, ATPDR12, ABCG40, ATABCG40	pleiotropic drug resistance 12	1.55	0.466512	1.26333	0.276908	0.596667	0.02848	0.81	0.281484
AT1G15530		Concanavalin A-like lectin protein kinase family protein	8.81	0.840139	9.25333	0.872474	10.4833	0.569512	8.95333	0.316719
AT1G15540		2-oxoglutarate (2OG) and Fe(II)-dependent oxygenase superfamily protein	0	0	0	0	0	0	0	0
AT1G15550	GA4, ATGA3OX1, GA3OX1	gibberellin 3-oxidase 1	4.45667	0.178916	5.30667	0.428343	4.34667	0.188532	7.26	1.055
AT1G15560		transposable element gene	0.0233333	0.0120185	0.05	0.0321455	0	0	0.0166667	0.0166667
AT1G15570	CYCA2;3	CYCLIN A2;3	9.73667	0.574147	10.11	0.293655	9.82333	0.202183	11.6733	0.614962
AT1G15580	IAA5, ATAUX2-27, AUX2-27	indole-3-acetic acid inducible 5	0.486667	0.15899	0.83	0.315753	0.696667	0.101379	1.91	0.39879
AT1G15590		BEST Arabidopsis thaliana protein match is: RING/U-box superfamily protein (TAIR:AT1G80400.1); Has 30201 Blast hits to 17322 proteins in 780 species: Archae - 12; Bacteria - 1396; Metazoa - 17338; Fungi - 3422; Plants - 5037; Viruses - 0; Other Eukaryotes - 2996 (source: NCBI BLink).	0	0	0	0	0	0	0	0
AT1G15600		unknown protein; BEST Arabidopsis thaliana protein match is: unknown protein (TAIR:AT1G15620.1); Has 227 Blast hits to 227 proteins in 15 species: Archae - 0; Bacteria - 0; Metazoa - 0; Fungi - 0; Plants - 227; Viruses - 0; Other Eukaryotes - 0 (source: NCBI BLink).	0	0	0	0	0	0	0	0
AT1G15610		unknown protein; BEST Arabidopsis thaliana protein match is: unknown protein (TAIR:AT1G15630.1); Has 129 Blast hits to 129 proteins in 15 species: Archae - 0; Bacteria - 2; Metazoa - 0; Fungi - 0; Plants - 127; Viruses - 0; Other Eukaryotes - 0 (source: NCBI BLink).	0	0	0	0	0	0	0	0
AT1G15620		unknown protein; BEST Arabidopsis thaliana protein match is: unknown protein (TAIR:AT1G15640.1); Has 125 Blast hits to 124 proteins in 14 species: Archae - 0; Bacteria - 0; Metazoa - 0; Fungi - 0; Plants - 125; Viruses - 0; Other Eukaryotes - 0 (source: NCBI BLink).	0.05	0.0264575	0.0566667	0.0566667	0.03	0.03	0.0233333	0.0233333
AT1G15630		unknown protein; BEST Arabidopsis thaliana protein match is: unknown protein (TAIR:AT1G15610.1); Has 122 Blast hits to 122 proteins in 14 species: Archae - 0; Bacteria - 0; Metazoa - 0; Fungi - 0; Plants - 122; Viruses - 0; Other Eukaryotes - 0 (source: NCBI BLink).	0.26	0.0602771	0.476667	0.114649	0.806667	0.0648931	0.783333	0.184962
AT1G15640		unknown protein; BEST Arabidopsis thaliana protein match is: unknown protein (TAIR:AT1G15620.1); Has 154 Blast hits to 146 proteins in 13 species: Archae - 0; Bacteria - 0; Metazoa - 0; Fungi - 0; Plants - 154; Viruses - 0; Other Eukaryotes - 0 (source: NCBI BLink).	1.46333	0.19936	1.95333	0.20955	1.31	0.0665833	2.58333	0.208273
AT1G15650		pre-tRNA	0	0	0	0	0	0	0	0
AT1G15660	CENP-C	centromere protein C	10.8733	0.972631	10.6967	0.591448	12.33	0.23029	11.88	0.422966
AT1G15670		Galactose oxidase/kelch repeat superfamily protein	40.1433	6.50974	40.5467	2.23898	63.78	3.77392	51.7733	6.30784
AT1G15680		F-box family protein	0	0	0	0	0	0	0	0
AT1G15690	AVP1, ATAVP3, AVP-3, AtVHP1;1	Inorganic H pyrophosphatase family protein	282.123	1.78234	290.717	6.28443	333.23	5.21852	289.623	3.79477
AT1G15700	ATPC2	ATPase, F1 complex, gamma subunit protein	9.75667	0.701364	9.76333	0.641777	10.0533	0.683041	9.86	0.983988
AT1G15710		prephenate dehydrogenase family protein	15.12	0.339755	14.4833	1.24999	15.4133	0.0733333	14.4	0.632166
AT1G15720	TRFL5	TRF-like 5	3.02	0.141774	3.24667	0.216974	3.52667	0.379751	4.38333	0.318974
AT1G15730		Cobalamin biosynthesis CobW-like protein	43.8367	1.38203	47.8833	1.07846	44.9767	0.71317	37.5933	2.66519
AT1G15740		Leucine-rich repeat family protein	62.22	3.32013	78.41	2.65377	57.4333	1.41297	74.07	2.92005
AT1G15750	WSIP1, TPL	Transducin family protein / WD-40 repeat family protein	69.4967	0.971208	72.6833	0.511382	74.2033	0.75043	80.1367	1.93802
AT1G15757		Molecular chaperone Hsp40/DnaJ family protein	0	0	0	0	0	0	0	0
AT1G15760		Sterile alpha motif (SAM) domain-containing protein	4.12667	0.784439	4.36667	0.470968	4.57667	0.686351	6.03667	0.434562
AT1G15770		unknown protein; BEST Arabidopsis thaliana protein match is: unknown protein (TAIR:AT1G15780.1); Has 30201 Blast hits to 17322 proteins in 780 species: Archae - 12; Bacteria - 1396; Metazoa - 17338; Fungi - 3422; Plants - 5037; Viruses - 0; Other Eukaryotes - 2996 (source: NCBI BLink).	0.0433333	0.0233333	0.0333333	0.0333333	0.0766667	0.0766667	0	0
AT1G15772		unknown protein; FUNCTIONS IN: molecular_function unknown; INVOLVED IN: biological_process unknown; LOCATED IN: cellular_component unknown; BEST Arabidopsis thaliana protein match is: unknown protein (TAIR:AT1G15780.1); Has 30201 Blast hits to 17322 proteins in 780 species: Archae - 12; Bacteria - 1396; Metazoa - 17338; Fungi - 3422; Plants - 5037; Viruses - 0; Other Eukaryotes - 2996 (source: NC…	0.15	0.0378594	0	0	0.266667	0.0371184	0.133333	0.0260342
AT1G15780		unknown protein; BEST Arabidopsis thaliana protein match is: unknown protein (TAIR:AT2G10440.1); Has 103701 Blast hits to 43153 proteins in 1828 species: Archae - 30; Bacteria - 7385; Metazoa - 38639; Fungi - 11531; Plants - 7727; Viruses - 307; Other Eukaryotes - 38082 (source: NCBI BLink).	12.1533	0.701815	11.4967	0.235112	13.59	0.160935	13.1433	0.647594
AT1G15790		unknown protein; BEST Arabidopsis thaliana protein match is: unknown protein (TAIR:AT1G15780.1); Has 170 Blast hits to 94 proteins in 14 species: Archae - 0; Bacteria - 0; Metazoa - 0; Fungi - 0; Plants - 170; Viruses - 0; Other Eukaryotes - 0 (source: NCBI BLink).	5.01333	0.372216	3.54	0.486861	7.99333	0.355637	5.68667	0.512196
AT1G15800		unknown protein; BEST Arabidopsis thaliana protein match is: unknown protein (TAIR:AT1G80610.1); Has 56 Blast hits to 52 proteins in 9 species: Archae - 0; Bacteria - 0; Metazoa - 0; Fungi - 0; Plants - 56; Viruses - 0; Other Eukaryotes - 0 (source: NCBI BLink).	6.38	0.482735	6.57333	0.553062	8.37333	0.36177	7.25	0.752861
AT1G15810		S15/NS1, RNA-binding protein	26.7833	0.925515	28.0967	0.306014	39.7833	1.55029	31.8433	0.912165
AT1G15820	LHCB6, CP24	light harvesting complex photosystem II subunit 6	1410.37	60.2896	1598.5	134.386	763.263	26.7321	1224.39	115.072
AT1G15825		hydroxyproline-rich glycoprotein family protein	14.42	1.60851	11.3733	1.98112	4.19	0.512933	11.6267	1.88941
AT1G15830		unknown protein; Has 165982 Blast hits to 57214 proteins in 2459 species: Archae - 263; Bacteria - 44622; Metazoa - 55751; Fungi - 10656; Plants - 17613; Viruses - 2527; Other Eukaryotes - 34550 (source: NCBI BLink).	13.12	1.1644	15.81	2.71398	6.20667	0.269588	13.2333	0.192209
AT1G15840		unknown protein; Has 111484 Blast hits to 29940 proteins in 1985 species: Archae - 153; Bacteria - 40635; Metazoa - 31564; Fungi - 6444; Plants - 10232; Viruses - 1710; Other Eukaryotes - 20746 (source: NCBI BLink).	0.263333	0.153333	0.19	0.0152753	1.02667	0.191253	0.36	0.011547
AT1G15850		Transducin/WD40 repeat-like superfamily protein	0	0	0	0	0	0	0	0
AT1G15860		Domain of unknown function (DUF298)	49.6233	1.17653	50.24	0.676782	54.3333	1.63968	57.32	1.03942
AT1G15870		Mitochondrial glycoprotein family protein	1.82667	0.184782	1.72333	0.0856997	3.18667	0.300684	2.02	0.200333
AT1G15880	GOS11, atgos11	golgi snare 11	33.37	1.45342	40.3867	0.355262	39.6267	1.57815	37.1533	1.86941
AT1G15885		unknown protein; Has 5 Blast hits to 5 proteins in 1 species: Archae - 0; Bacteria - 0; Metazoa - 0; Fungi - 0; Plants - 5; Viruses - 0; Other Eukaryotes - 0 (source: NCBI BLink).	13.2667	0.451159	10.12	0.478783	9.73667	0.583333	9.22	0.637364
AT1G15890		Disease resistance protein (CC-NBS-LRR class) family	5.54333	0.476142	5.56667	0.49539	6.91333	0.271805	5.74333	0.181138
AT1G15900		unknown protein; Has 19 Blast hits to 19 proteins in 10 species: Archae - 0; Bacteria - 2; Metazoa - 0; Fungi - 0; Plants - 15; Viruses - 0; Other Eukaryotes - 2 (source: NCBI BLink).	0.453333	0.128366	0.74	0.135769	1.25667	0.287537	0.976667	0.31466
AT1G15910		XH/XS domain-containing protein	13.4267	0.818481	16.7567	1.05857	15.79	0.61441	16.48	0.555068
AT1G15920		Polynucleotidyl transferase, ribonuclease H-like superfamily protein	19.7333	1.4133	20.5867	0.97878	18.82	0.934897	19.6567	0.737481
AT1G15930		Ribosomal protein L7Ae/L30e/S12e/Gadd45 family protein	225.703	7.20716	235.96	10.8115	279.78	4.56929	253.26	11.2122
AT1G15940		Tudor/PWWP/MBT superfamily protein	17.0567	0.399347	17.2467	0.734537	18.34	0.47648	18.96	0.283549
AT1G15950	CCR1, IRX4, ATCCR1	cinnamoyl coa reductase 1	91.7967	1.40203	85.15	4.19056	90.4067	2.05861	96.74	6.84744
AT1G15960	NRAMP6, ATNRAMP6	NRAMP metal ion transporter 6	9.15667	0.225265	9.84333	0.531424	9.90333	0.259765	8.68333	0.338296
AT1G15970		DNA glycosylase superfamily protein	21.09	0.859089	20.5933	0.824102	17.7633	0.666742	21.1267	1.25873
AT1G15980	NDF1, NDH48	NDH-dependent cyclic electron flow 1	230.7	4.07745	215.433	5.1865	171.15	7.59331	209.87	5.12876
AT1G15990	ATCNGC7, CNGC7	cyclic nucleotide gated channel 7	0.04	0.04	0.103333	0.031798	0.0933333	0.0290593	0.12	0.0173205
AT1G16000		unknown protein; BEST Arabidopsis thaliana protein match is: unknown protein (TAIR:AT1G80890.1); Has 41 Blast hits to 40 proteins in 10 species: Archae - 0; Bacteria - 0; Metazoa - 0; Fungi - 0; Plants - 41; Viruses - 0; Other Eukaryotes - 0 (source: NCBI BLink).	27.8767	2.01596	31.2233	0.652338	38.3733	0.846115	31.68	1.83315
AT1G16010	MGT2, MRS2-1	magnesium transporter 2	26.3467	1.99309	26.3067	0.752005	30.4967	1.15563	27.35	0.799396
AT1G16020		Protein of unknown function (DUF1712)	15.44	0.552449	13.5	0.581292	16.4867	0.80269	15.22	0.198578
AT1G16022		unknown protein; FUNCTIONS IN: molecular_function unknown; INVOLVED IN: biological_process unknown; LOCATED IN: endomembrane system; Has 30201 Blast hits to 17322 proteins in 780 species: Archae - 12; Bacteria - 1396; Metazoa - 17338; Fungi - 3422; Plants - 5037; Viruses - 0; Other Eukaryotes - 2996 (source: NCBI BLink).	1.3	0.231589	1.65333	0.592631	1.66333	0.505382	2.02333	0.252609
AT1G16025		unknown protein; FUNCTIONS IN: molecular_function unknown; INVOLVED IN: biological_process unknown; LOCATED IN: chloroplast; Has 2 Blast hits to 2 proteins in 1 species: Archae - 0; Bacteria - 0; Metazoa - 0; Fungi - 0; Plants - 2; Viruses - 0; Other Eukaryotes - 0 (source: NCBI BLink).	0.48	0.302875	0.216667	0.216667	0	0	0.126667	0.126667
AT1G16030	Hsp70b	heat shock protein 70B	3.07	0.200333	3.47	0.335609	3.38667	0.138604	3.10333	0.189766
AT1G16040		FUNCTIONS IN: molecular_function unknown; INVOLVED IN: GPI anchor biosynthetic process; LOCATED IN: integral to membrane, endoplasmic reticulum membrane; EXPRESSED IN: 24 plant structures; EXPRESSED DURING: 13 growth stages; CONTAINS InterPro DOMAIN/s: GPI biosynthesis protein Pig-F (InterPro:IPR009580); Has 280 Blast hits to 280 proteins in 133 species: Archae - 0; Bacteria - 0; Metazoa - 113; F…	17.3767	0.839768	16.0267	0.525907	21.6	0.877097	19.02	0.468722
AT1G16060	ADAP	ARIA-interacting double AP2 domain protein	5.82333	0.426198	6.47333	0.500178	8.42	0.670398	8.31667	0.430981
AT1G16070	AtTLP8, TLP8	tubby like protein 8	3.66333	0.227327	3.73667	0.210739	3.87	0.496622	4.95667	0.513853
AT1G16080		unknown protein; LOCATED IN: apoplast, chloroplast stroma, chloroplast, chloroplast envelope; EXPRESSED IN: 23 plant structures; EXPRESSED DURING: 14 growth stages; Has 81 Blast hits to 81 proteins in 28 species: Archae - 0; Bacteria - 2; Metazoa - 0; Fungi - 0; Plants - 62; Viruses - 0; Other Eukaryotes - 17 (source: NCBI BLink).	94.4633	0.532458	98.08	2.47843	76.2867	4.12648	86.08	1.93753
AT1G16090	WAKL7	wall associated kinase-like 7	2.6	0.362261	2.84667	0.289904	1.73333	0.194279	2.10667	0.200776
AT1G16100		pre-tRNA	0	0	0.0933333	0.048074	0	0	0.0466667	0.0466667
AT1G16110	WAKL6	wall associated kinase-like 6	9.03333	1.30182	11.4433	0.822543	12.2733	0.507849	8.98	0.668431
AT1G16120	WAKL1	wall associated kinase-like 1	0.813333	0.129142	1.13	0.0608276	0.936667	0.0735603	1.71667	0.254318
AT1G16130	WAKL2	wall associated kinase-like 2	4.54333	1.59191	6.5	0.052915	4.82	0.634376	5.12	0.270617
AT1G16140	WAKL3	pseudogene similar to wall-associated kinase protein family	0.46	0.0665833	0.316667	0.0290593	0.72	0.160935	0.98	0.07
AT1G16150	WAKL4	wall associated kinase-like 4	0.786667	0.182056	0.576667	0.0808977	1.19333	0.0409607	0.83	0.0378594
AT1G16160	WAKL5	wall associated kinase-like 5	0.163333	0.0617342	0.17	0.0450925	0.3	0.0519615	0.303333	0.0611919
AT1G16170		unknown protein; FUNCTIONS IN: molecular_function unknown; INVOLVED IN: biological_process unknown; LOCATED IN: cellular_component unknown; EXPRESSED IN: 24 plant structures; EXPRESSED DURING: 15 growth stages; BEST Arabidopsis thaliana protein match is: unknown protein (TAIR:AT1G79660.1); Has 55 Blast hits to 55 proteins in 13 species: Archae - 0; Bacteria - 0; Metazoa - 0; Fungi - 0; Plants - 5…	45.9933	0.250089	47.04	2.7801	47.6567	0.991402	43.0067	1.40725
AT1G16180		Serinc-domain containing serine and sphingolipid biosynthesis protein	90.86	3.60908	97.4967	2.24982	107.747	2.43339	107.39	5.95586
AT1G16190	RAD23A	Rad23 UV excision repair protein family	18.35	0.998866	17.1267	0.54907	23.1733	0.575162	22.3933	0.996817
AT1G16210		unknown protein; CONTAINS InterPro DOMAIN/s: Protein of unknown function DUF1014 (InterPro:IPR010422); Has 16107 Blast hits to 8386 proteins in 1107 species: Archae - 26; Bacteria - 3370; Metazoa - 4013; Fungi - 1516; Plants - 526; Viruses - 120; Other Eukaryotes - 6536 (source: NCBI BLink).	60.83	0.276225	61.7667	0.133333	76.2933	3.89252	71.13	0.713372
AT1G16220		Protein phosphatase 2C family protein	5.35333	0.533552	5.41333	0.330975	5.62667	0.482712	5.23	0.395769
AT1G16225		Target SNARE coiled-coil domain protein	0.466667	0.0924362	0.126667	0.0783865	0.426667	0.0484195	0.4	0.07
AT1G16230		Target SNARE coiled-coil domain protein	0.213333	0.133832	0.496667	0.168358	0.52	0.228983	0.416667	0.232546
AT1G16240	SYP51, ATSYP51	syntaxin of plants 51	75.5067	1.1982	86.5033	0.773678	86.82	1.36963	85.35	1.19478
AT1G16250		Galactose oxidase/kelch repeat superfamily protein	12.52	0.591383	12.41	0.68252	10.1067	0.760753	12.0533	1.02924
AT1G16260		Wall-associated kinase family protein	16.67	0.560268	15.5333	0.897131	14.5533	0.124141	14.96	0.562939
AT1G16270		Protein kinase superfamily protein with octicosapeptide/Phox/Bem1p domain	18.7167	1.50591	16.4333	0.320902	17.05	0.38553	19.4433	0.436552
AT1G16280	RH36, AtRH36, SWA3	RNA helicase 36	7.85	0.755006	7.60333	0.650803	10.9267	0.461964	8.66	0.229129
AT1G16290		FUNCTIONS IN: molecular_function unknown; INVOLVED IN: biological_process unknown; LOCATED IN: chloroplast, vacuole; EXPRESSED IN: 19 plant structures; EXPRESSED DURING: 11 growth stages; CONTAINS InterPro DOMAIN/s: Lytic transglycosylase-like, catalytic (InterPro:IPR008258); Has 171 Blast hits to 155 proteins in 40 species: Archae - 0; Bacteria - 54; Metazoa - 0; Fungi - 0; Plants - 55; Viruses …	0	0	0.0533333	0.0290593	0.0466667	0.0466667	0.0333333	0.0176383
AT1G16300	GAPCP-2	glyceraldehyde-3-phosphate dehydrogenase of plastid 2	7.97333	0.216667	7.96	0.42194	11.8167	0.915357	10.5633	0.60184
AT1G16310		Cation efflux family protein	5.23	0.419047	3.86333	0.439103	5.33333	0.407035	4.13667	0.452303
AT1G16320		Uncharacterized conserved protein (DUF2358)	92.4533	6.69482	75.5	3.09694	76.4433	1.9765	82.51	3.75325
AT1G16330	CYCB3;1	cyclin b3;1	6.04333	0.633938	5.52667	0.276727	7.51	0.457639	6.97	0.559732
AT1G16340	ATKDSA2, ATKSDA	Aldolase superfamily protein	24.2367	1.97941	23.8767	1.17079	26.07	0.421584	25.18	0.580259
AT1G16350		Aldolase-type TIM barrel family protein	59.0133	1.58466	58.4133	1.57893	72.1033	1.58283	62.9767	1.67139
AT1G16360		LEM3 (ligand-effect modulator 3) family protein / CDC50 family protein	0.583333	0.139682	0.62	0.144338	1.25333	0.154955	0.596667	0.0688799
AT1G16370	ATOCT6, OCT6	organic cation/carnitine transporter 6	8.20333	0.765992	14.96	0.446356	9.61333	0.0868588	19.5167	2.15074
AT1G16380	ATCHX1, CHX1	Cation/hydrogen exchanger family protein	0.00666667	0.00666667	0	0	0	0	0	0
AT1G16390	ATOCT3, 3-Oct	organic cation/carnitine transporter 3	15.3	0.951438	15.6233	1.26861	27.0767	1.68662	20.3833	1.59054
AT1G16400	CYP79F2	cytochrome P450, family 79, subfamily F, polypeptide 2	22.5767	6.30188	25.2	0.893103	26.38	1.83314	43.61	2.25407
AT1G16410	CYP79F1, BUS1, SPS1	cytochrome p450 79f1	38.91	7.65286	71.5067	8.96514	41.4167	4.00495	111.083	9.98569
AT1G16420	ATMC8, MC8	metacaspase 8	1.43667	0.586212	0.993333	0.292366	1.03	0.254231	0.876667	0.22063
AT1G16430		Surfeit locus protein 5 subunit 22 of Mediator complex	6.50333	0.0463081	5.63667	0.324157	7.03667	0.685476	5.89	0.441701
AT1G16440	RSH3	root hair specific 3	1.37667	0.19936	1.48667	0.17901	1.95	0.120554	2.92	0.245425
AT1G16445		S-adenosyl-L-methionine-dependent methyltransferases superfamily protein	6.16667	0.320953	6.17333	0.767796	7.82667	0.338296	5.86333	0.671127
AT1G16450		pre-tRNA	0	0	0	0	0	0	0	0
AT1G16460	ATRDH2, ATMST2, MST2, ST2, STR2, RDH2	rhodanese homologue 2	50.6733	0.919879	46.46	0.687895	58.0933	1.63155	51.03	2.46901
AT1G16470	PAB1	proteasome subunit PAB1	92.1333	5.15004	95.6033	4.12804	103.65	2.75204	102.357	1.41601
AT1G16480		Tetratricopeptide repeat (TPR)-like superfamily protein	1.38	0.0472582	1.5	0.06245	1.94	0.155242	1.88333	0.0176383
AT1G16489		other RNA	2.05333	0.73879	1.59667	0.618663	1.62333	0.377374	1.57	0.651869
AT1G16490	ATMYB58, MYB58	myb domain protein 58	1.76	0.22301	1.74	0.263122	2.09	0.436501	2.27	0.215716
AT1G16500		unknown protein; BEST Arabidopsis thaliana protein match is: unknown protein (TAIR:AT1G79160.1); Has 136 Blast hits to 134 proteins in 17 species: Archae - 0; Bacteria - 0; Metazoa - 0; Fungi - 4; Plants - 131; Viruses - 1; Other Eukaryotes - 0 (source: NCBI BLink).	5.29	0.217332	5.79333	0.706266	4.27333	0.691769	5.54	0.35473
AT1G16510		SAUR-like auxin-responsive protein family	3.71	0.410041	2.95	0.121244	3.98667	0.456813	2.48667	0.182787
AT1G16515		unknown protein; Has 35333 Blast hits to 34131 proteins in 2444 species: Archae - 798; Bacteria - 22429; Metazoa - 974; Fungi - 991; Plants - 531; Viruses - 0; Other Eukaryotes - 9610 (source: NCBI BLink).	5.11333	1.42429	4.98333	1.06673	3.67	0.433013	5.02	0.568888
AT1G16520		unknown protein; FUNCTIONS IN: molecular_function unknown; INVOLVED IN: biological_process unknown; LOCATED IN: plasma membrane; EXPRESSED IN: 22 plant structures; EXPRESSED DURING: 13 growth stages; BEST Arabidopsis thaliana protein match is: unknown protein (TAIR:AT1G56080.1); Has 243 Blast hits to 234 proteins in 69 species: Archae - 2; Bacteria - 2; Metazoa - 61; Fungi - 9; Plants - 125; Viru…	18.47	0.78	16.1833	1.06693	18.9867	0.710149	18.6267	0.554056
AT1G16530	LBD3, ASL9	ASYMMETRIC LEAVES 2-like 9	2.14333	0.332683	2.26	0.319531	2.44	0.418609	3.48	0.49339
AT1G16540	SIR3, LOS5, ABA3, ATABA3, ACI2	molybdenum cofactor sulfurase (LOS5) (ABA3)	7.04667	0.482367	6.49333	0.0523874	7.13	0.143643	7.23	0.101489
AT1G16550		pseudogene, putative cell division cycle protein, blastp match of 53% identity and 2.4e-136 P-value to GP	2.56333	0.146211	2.98667	0.0783865	4.37667	0.0841295	3.66	0.120968
AT1G16560		Per1-like family protein	42.1567	0.677405	42.2367	1.25842	51.1833	1.54039	45.5767	1.11959
AT1G16570		UDP-Glycosyltransferase superfamily protein	11.6333	0.229226	12.1367	0.121974	14.4033	0.697432	13.6867	0.582676
AT1G16590	REV7, ATREV7	DNA-binding HORMA family protein	4.45333	0.233833	4.38667	0.222136	7.71	0.756461	5.92333	0.329107
AT1G16600		pseudogene, putative cycloartenol synthase	0	0	0	0	0	0	0	0
AT1G16610	SR45, RNPS1	arginine/serine-rich 45	19.82	0.629524	21.7433	0.700508	27.38	0.995942	24.71	0.546291
AT1G16620		transposable element gene	0.00666667	0.00666667	0	0	0	0	0.09	0.09
AT1G16630		unknown protein; LOCATED IN: chloroplast; BEST Arabidopsis thaliana protein match is: unknown protein (TAIR:AT2G16270.1); Has 10587 Blast hits to 5736 proteins in 617 species: Archae - 88; Bacteria - 963; Metazoa - 3686; Fungi - 820; Plants - 541; Viruses - 438; Other Eukaryotes - 4051 (source: NCBI BLink).	7.27	0.565361	6.42	0.589237	8.09333	0.412526	8.65	0.512087
AT1G16635			0.363333	0.0638575	0.53	0.0550757	0.683333	0.237861	0.363333	0.140515
AT1G16640		AP2/B3-like transcriptional factor family protein	3.58333	0.380453	4.11	0.22301	4.70667	0.0751295	3.63	0.702306
AT1G16650		S-adenosyl-L-methionine-dependent methyltransferases superfamily protein	6.58667	0.374181	6.05	0.281129	7.27667	0.153442	6.56333	0.0371184
AT1G16660		transposable element gene	0	0	0	0	0	0	0	0
AT1G16670		Protein kinase superfamily protein	10.58	0.69673	13.0367	0.521099	10.86	0.438444	13.98	0.675154
AT1G16680		Chaperone DnaJ-domain superfamily protein	16.5867	0.749807	17.2967	0.993132	17.67	0.506491	17.5767	0.672962
AT1G16690		Enhancer of polycomb-like transcription factor protein	4.87333	0.452008	5.02667	0.135442	6.21333	0.133708	5.40667	0.10651
AT1G16700		Alpha-helical ferredoxin	66.5	0.880682	63.4133	2.10426	68.46	0.450037	73.6667	3.06378
AT1G16705		p300/CBP acetyltransferase-related protein-related	0.336667	0.0290593	0.276667	0.167962	0.556667	0.143333	0.683333	0.0296273
AT1G16710	HAC12	histone acetyltransferase of the CBP family 12	9.87	0.226495	9.94	0.574195	11.58	0.147422	11.0733	0.0633333
AT1G16720	HCF173	high chlorophyll fluorescence phenotype 173	194.737	5.33206	191.29	7.3701	146.68	1.69426	163.94	3.52382
AT1G16730	UP6	unknown protein 6	5.96333	0.491743	5.64333	1.00589	6.41	0.994451	10.6633	1.31668
AT1G16740		Ribosomal protein L20	57.97	1.45661	56.3767	1.05158	72.31	5.12005	58.02	1.75685
AT1G16750		Protein of unknown function, DUF547	7.97667	0.381983	7.19667	0.228133	7.28667	0.588624	8.18333	0.456703
AT1G16760		Protein kinase protein with adenine nucleotide alpha hydrolases-like domain	0	0	0.0133333	0.0133333	0	0	0.0133333	0.0133333
AT1G16770		unknown protein; Has 109 Blast hits to 109 proteins in 52 species: Archae - 0; Bacteria - 4; Metazoa - 0; Fungi - 71; Plants - 32; Viruses - 0; Other Eukaryotes - 2 (source: NCBI BLink).	0.136667	0.0578312	0.333333	0.114649	0.17	0.046188	0.153333	0.0523874
AT1G16780	VHP2;2, AtVHP2;2	Inorganic H pyrophosphatase family protein	7.83	0.449704	7.15667	0.112596	10.3867	0.54364	8.29	0.225019
AT1G16790		ribosomal protein-related	14.4267	0.729025	15.6067	0.348154	19.8467	0.894098	14.9867	0.956423
AT1G16800		P-loop containing nucleoside triphosphate hydrolases superfamily protein	2.74333	0.177514	2.72	0.174738	3.39	0.164418	3.26333	0.159304
AT1G16810		unknown protein; CONTAINS InterPro DOMAIN/s: Protein of unknown function DUF1754, eukaryotic (InterPro:IPR013865); Has 395 Blast hits to 394 proteins in 162 species: Archae - 0; Bacteria - 0; Metazoa - 181; Fungi - 91; Plants - 65; Viruses - 0; Other Eukaryotes - 58 (source: NCBI BLink).	181.487	5.91194	182.393	6.74013	206.333	19.8387	169.97	4.62734
AT1G16820		vacuolar ATP synthase catalytic subunit-related / V-ATPase-related / vacuolar proton pump-related	2.51	0.18735	2.01	0.18037	2.39	0.418848	1.79667	0.407117
AT1G16825		Reticulon family protein	6.29667	0.521866	6.24333	1.07232	7.04667	0.538527	6.11333	0.0938675
AT1G16830		Pentatricopeptide repeat (PPR) superfamily protein	1.56667	0.15878	1.77667	0.180954	2.95333	0.229807	1.55	0.251197
AT1G16840		unknown protein; BEST Arabidopsis thaliana protein match is: unknown protein (TAIR:AT1G78890.1); Has 71 Blast hits to 71 proteins in 12 species: Archae - 0; Bacteria - 0; Metazoa - 0; Fungi - 0; Plants - 71; Viruses - 0; Other Eukaryotes - 0 (source: NCBI BLink).	45.9533	0.529224	49.5433	1.4791	47.6933	1.3471	39.9467	3.2989
AT1G16850		unknown protein; FUNCTIONS IN: molecular_function unknown; INVOLVED IN: response to salt stress; LOCATED IN: endomembrane system; EXPRESSED IN: leaf apex, leaf whorl, male gametophyte, flower, leaf; EXPRESSED DURING: LP.06 six leaves visible, LP.04 four leaves visible, LP.10 ten leaves visible, petal differentiation and expansion stage, LP.08 eight leaves visible; BEST Arabidopsis thaliana protei…	2.35667	0.580842	2.98	0.467012	3.65	0.174738	2.98667	0.179475
AT1G16858	CPuORF55	conserved peptide upstream open reading frame 55	11.82	0.431084	13.29	0.485833	15.1633	0.592068	14.6967	0.265916
AT1G16860		Ubiquitin-specific protease family C19-related protein	11.82	0.431084	13.29	0.485833	15.1633	0.592068	14.6967	0.265916
AT1G16870		mitochondrial 28S ribosomal protein S29-related	23.5467	1.22639	24.1067	0.299796	30.25	1.53253	23.42	1.08616
AT1G16880		uridylyltransferase-related	559.213	2.87832	526.243	25.7559	460.343	10.9786	491.253	11.963
AT1G16890	UBC36, UBC13B	ubiquitin-conjugating enzyme 36	185.893	4.37808	179.623	4.48826	187.363	5.8114	206.933	3.48769
AT1G16900		Alg9-like mannosyltransferase family	11.37	0.520032	11.8067	0.241822	15.88	0.453468	13.2433	0.43414
AT1G16905		Curculin-like (mannose-binding) lectin family protein	1.84667	0.185502	1.41	0.117898	2.14	0.299555	1.63	0.0556776
AT1G16910	LSH8	Protein of unknown function (DUF640)	0.183333	0.154308	0.136667	0.0913479	0.57	0.169214	0.24	0.119304
AT1G16916		unknown protein; FUNCTIONS IN: molecular_function unknown; INVOLVED IN: biological_process unknown; LOCATED IN: cellular_component unknown; Has 30201 Blast hits to 17322 proteins in 780 species: Archae - 12; Bacteria - 1396; Metazoa - 17338; Fungi - 3422; Plants - 5037; Viruses - 0; Other Eukaryotes - 2996 (source: NCBI BLink).	12.4167	0.364341	14.6233	1.37432	15.7133	1.43314	14.0033	0.822928
AT1G16920	RAB11, ATRABA1B, RABA1b	RAB GTPase homolog A1B	40.1167	1.05268	38.7967	1.0045	46.6267	1.2723	44.2533	1.0234
AT1G16930		F-box/RNI-like/FBD-like domains-containing protein	9.28	0.340196	10.5933	0.585216	13.8033	0.452487	12.1	0.885381
AT1G16940		F-box/RNI-like/FBD-like domains-containing protein	0	0	0	0	0	0	0	0
AT1G16950		unknown protein; FUNCTIONS IN: molecular_function unknown; INVOLVED IN: biological_process unknown; LOCATED IN: endomembrane system; EXPRESSED IN: stamen; EXPRESSED DURING: 4 anthesis; Has 17 Blast hits to 17 proteins in 5 species: Archae - 0; Bacteria - 0; Metazoa - 0; Fungi - 0; Plants - 17; Viruses - 0; Other Eukaryotes - 0 (source: NCBI BLink).	0.0633333	0.0633333	0	0	0	0	0	0
AT1G16960		Ubiquitin domain-containing protein	19.92	0.610765	20.37	0.305669	15.8333	1.76802	14.93	0.729589
AT1G16970	KU70, ATKU70	KU70 homolog	11.6033	0.233833	11.1267	0.607298	15.0833	0.732719	13.1667	0.214035
AT1G16980	ATTPS2, TPS2	trehalose-phosphatase/synthase 2	0	0	0	0	0	0	0	0
AT1G17000	ATTPS3, TPS3	trehalose-phosphatase/synthase 3	0	0	0	0	0	0	0	0
AT1G17010		2-oxoglutarate (2OG) and Fe(II)-dependent oxygenase superfamily protein	0	0	0	0	0.0866667	0.0448454	0	0
AT1G17020	SRG1, ATSRG1	senescence-related gene 1	5.20667	0.0731057	3.83333	0.368299	5.25333	0.563037	5.99667	0.682186
AT1G17030		unknown protein; FUNCTIONS IN: molecular_function unknown; INVOLVED IN: biological_process unknown; LOCATED IN: endomembrane system; BEST Arabidopsis thaliana protein match is: unknown protein (TAIR:AT2G47010.2); Has 70 Blast hits to 70 proteins in 13 species: Archae - 0; Bacteria - 0; Metazoa - 0; Fungi - 0; Plants - 69; Viruses - 0; Other Eukaryotes - 1 (source: NCBI BLink).	1.09333	0.12252	0.966667	0.288348	1.08667	0.185233	1.21333	0.145182
AT1G17040	SHA, ATSHA, STATLA	SH2 domain protein A	6.44333	0.505975	5.44667	0.241132	5.66333	0.317613	5.83667	0.236948
AT1G17050	SPS2	solanesyl diphosphate synthase 2	83.82	2.66714	72.7633	2.89851	55.2433	2.21788	80.6	5.14172
AT1G17060	CYP72C1, SOB7	cytochrome p450 72c1	10.1367	0.389629	11.4367	0.323591	11.11	0.480139	12.8267	1.06977
AT1G17070		GC-rich sequence DNA-binding factor-like protein with Tuftelin interacting domain	9.83667	0.385458	9.3	0.347755	11.6667	0.317822	10.7667	0.289847
AT1G17080		Ribosomal protein L18ae family	77.1767	3.25144	80.18	2.98779	86.9033	0.965476	85.4	7.57897
AT1G17090		unknown protein; INVOLVED IN: biological_process unknown; LOCATED IN: endomembrane system; EXPRESSED IN: 17 plant structures; EXPRESSED DURING: 7 growth stages; Has 5 Blast hits to 5 proteins in 2 species: Archae - 0; Bacteria - 0; Metazoa - 0; Fungi - 0; Plants - 5; Viruses - 0; Other Eukaryotes - 0 (source: NCBI BLink).	11.2367	0.275096	10.7	0.431393	11.3033	0.838935	11.3067	0.88454
AT1G17100		SOUL heme-binding family protein	96.58	7.84358	83.2533	7.82076	96.4967	4.10168	82.3567	0.827553
AT1G17110	UBP15	ubiquitin-specific protease 15	22.3233	0.42651	24.18	1.1607	25.64	0.571343	25.76	0.270062
AT1G17120	CAT8	cationic amino acid transporter 8	15.53	0.765659	17.0333	0.465988	16.31	0.566157	19.0467	1.21108
AT1G17130		Family of unknown function (DUF572)	32.29	1.18955	33.1633	1.89426	41.5833	1.91528	36.9367	0.262953
AT1G17140	ICR1, RIP1	interactor of constitutive active rops 1	67.8233	3.45539	61.2067	1.3815	65.7833	0.318451	74.9867	3.82724
AT1G17145		RING/U-box superfamily protein	25.0467	0.39456	25.8567	0.759217	23.98	0.716682	24.9067	1.84765
AT1G17147		VQ motif-containing protein	28.6133	6.98528	27.6233	3.64689	24.41	1.40692	25.8967	3.33607
AT1G17150		Pectin lyase-like superfamily protein	0	0	0	0	0	0	0	0
AT1G17160		pfkB-like carbohydrate kinase family protein	16.2933	0.190555	19.0667	0.172948	20.5133	0.526951	18.83	0.165025
AT1G17170	ATGSTU24, GST, GSTU24	glutathione S-transferase TAU 24	110.713	4.89322	108.253	3.30447	136.29	7.85504	147.49	3.87216
AT1G17180	ATGSTU25, GSTU25	glutathione S-transferase TAU 25	64.4033	6.68503	72.11	6.86397	94.7967	3.88701	107.37	6.45858
AT1G17190	ATGSTU26, GSTU26	glutathione S-transferase tau 26	51.0233	3.55723	87.0833	6.34028	70.3833	1.86473	119.087	8.95239
AT1G17200		Uncharacterised protein family (UPF0497)	37.1467	2.01543	40.1867	2.28236	44.03	2.07723	42.61	6.05723
AT1G17210	ATILP1, ILP1	IAP-like protein 1	28.91	1.39156	31.29	0.909744	31.1933	0.81405	31.4867	0.975454
AT1G17220	FUG1	Translation initiation factor 2, small GTP-binding protein	179.903	6.38958	169.597	2.69679	155.533	1.8567	143.673	3.28462
AT1G17230		Leucine-rich receptor-like protein kinase family protein	6.23	0.011547	6.78333	0.0983757	6.91	0.298385	6.92333	0.127192
AT1G17232		Potential natural antisense gene, locus overlaps with AT1G17230	0	0	0.346667	0.302783	0	0	0	0
AT1G17235	RTFL11	ROTUNDIFOLIA like 11	0.533333	0.117945	0.753333	0.0952774	0.576667	0.0589727	0.746667	0.132832
AT1G17240	AtRLP2, RLP2	receptor like protein 2	0.416667	0.00881917	0.57	0.061101	0.96	0.193477	0.606667	0.108372
AT1G17250	AtRLP3, RLP3	receptor like protein 3	1.14667	0.319496	0.67	0.0888819	0.926667	0.463909	1.27333	0.268721
AT1G17255		other RNA	1.46	0.196977	1.71	0.209523	1.79	0.245832	1.40667	0.246599
AT1G17260	AHA10	autoinhibited H(+)-ATPase isoform 10	0.65	0.052915	0.79	0.0862168	0.9	0.19	0.81	0.0971253
AT1G17270		O-fucosyltransferase family protein	3.75	0.0351188	3.92333	0.190555	4.78333	0.314395	4.67	0.07
AT1G17275		transposable element gene	0.00666667	0.00666667	0	0	0	0	0.0166667	0.00881917
AT1G17277		transposable element gene	0	0	0	0	0.0733333	0.0733333	0	0
AT1G17280	UBC34	ubiquitin-conjugating enzyme 34	48.6	0.791539	51.2067	0.563807	54.4433	0.889688	55.74	0.955528
AT1G17285		unknown protein; FUNCTIONS IN: molecular_function unknown; INVOLVED IN: biological_process unknown; LOCATED IN: endomembrane system; BEST Arabidopsis thaliana protein match is: unknown protein (TAIR:AT1G17300.1); Has 35333 Blast hits to 34131 proteins in 2444 species: Archae - 798; Bacteria - 22429; Metazoa - 974; Fungi - 991; Plants - 531; Viruses - 0; Other Eukaryotes - 9610 (source: NCBI BLink…	6.14	0.794628	4.25667	0.432139	5.37333	0.366712	5.50667	1.27797
AT1G17290	AlaAT1	alanine aminotransferas	134.2	7.34516	147.46	2.11694	140.523	3.18507	137.307	4.03467
AT1G17300		unknown protein; BEST Arabidopsis thaliana protein match is: unknown protein (TAIR:AT1G17285.1); Has 27 Blast hits to 27 proteins in 4 species: Archae - 0; Bacteria - 0; Metazoa - 0; Fungi - 0; Plants - 27; Viruses - 0; Other Eukaryotes - 0 (source: NCBI BLink).	5.64333	0.587121	3.91	0.480416	6.43	0.441173	5.45333	0.820515
AT1G17310		MADS-box transcription factor family protein	0.596667	0.0233333	0.9	0.0702377	0.65	0.200749	1.43	0.330051
AT1G17330		Metal-dependent phosphohydrolase	16.7833	0.647877	14.2867	0.466988	17.5233	0.9321	16.3833	0.0881917
AT1G17340		Phosphoinositide phosphatase family protein	18.62	0.644903	20.9	0.301164	18.55	0.357258	20.2533	1.2571
AT1G17345		SAUR-like auxin-responsive protein family	1.42333	0.299852	1.33333	0.34498	2.6	0.504083	1.64667	0.391933
AT1G17350		NADH:ubiquinone oxidoreductase intermediate-associated protein 30	17.4067	0.555648	17.29	0.350286	22.3433	0.37427	19.7233	1.83845
AT1G17360		BEST Arabidopsis thaliana protein match is: COP1-interacting protein-related (TAIR:AT1G72410.1); Has 9949 Blast hits to 7480 proteins in 576 species: Archae - 12; Bacteria - 1007; Metazoa - 3636; Fungi - 982; Plants - 444; Viruses - 50; Other Eukaryotes - 3818 (source: NCBI BLink).	29.24	1.76034	28.5167	1.25345	23.73	0.393107	32.2933	0.178916
AT1G17370	UBP1B	oligouridylate binding protein 1B	36.48	0.495008	37.1333	0.746309	38.31	0.557883	41.6167	1.20486
AT1G17380	JAZ5, TIFY11A	jasmonate-zim-domain protein 5	1.14667	0.0554777	4.81333	0.440051	1.55667	0.296723	2.96667	0.359506
AT1G17390		transposable element gene	0.0333333	0.0333333	0	0	0.0666667	0.0666667	0	0
AT1G17400		unknown protein; BEST Arabidopsis thaliana protein match is: unknown protein (TAIR:AT1G72490.1); Has 30201 Blast hits to 17322 proteins in 780 species: Archae - 12; Bacteria - 1396; Metazoa - 17338; Fungi - 3422; Plants - 5037; Viruses - 0; Other Eukaryotes - 2996 (source: NCBI BLink).	0.933333	0.182056	0.55	0.125831	1.25667	0.186667	0.893333	0.0371184
AT1G17410		Nucleoside diphosphate kinase family protein	10.82	0.765267	11.55	1.02367	10.3533	1.00327	10.4833	0.413333
AT1G17420	LOX3	lipoxygenase 3	5.55	1.48598	6.95333	0.638235	3.97333	0.188886	3.38333	0.578773
AT1G17430		alpha/beta-Hydrolases superfamily protein	11.54	0.283549	11.7967	0.550192	14.4133	0.483195	14.6033	0.838259
AT1G17440	EER4, TAF12B	Transcription initiation factor TFIID subunit A	12.1533	0.0371184	12.4833	0.382637	13.45	0.419682	13.17	0.727461
AT1G17450		B-block binding subunit of TFIIIC	6.10333	0.342604	6.07667	0.323848	7.54	0.09	6.83667	0.211844
AT1G17455	ELF4-L4	ELF4-like 4	25.5633	0.53561	24.36	1.73229	23.7433	1.48699	21.7533	1.98962
AT1G17460	TRFL3	TRF-like 3	2.97	0.141539	2.54333	0.0779601	4.8	0.386566	2.14667	0.0811035
AT1G17470	ATDRG1, ATDRG, DRG1	developmentally regulated G-protein 1	65.3033	1.60998	64.5067	2.23528	78.3467	1.09741	61.15	0.630661
AT1G17480	IQD7	IQ-domain 7	4.22667	0.220025	3.72667	0.190992	4.85	0.0351188	4.67	0.506195
AT1G17490		unknown protein; BEST Arabidopsis thaliana protein match is: unknown protein (TAIR:AT1G72690.1); Has 57 Blast hits to 45 proteins in 9 species: Archae - 0; Bacteria - 0; Metazoa - 0; Fungi - 0; Plants - 57; Viruses - 0; Other Eukaryotes - 0 (source: NCBI BLink).	25.9267	1.233	23.5067	1.12742	27.5833	1.26249	24.1467	1.59969
AT1G17495		transposable element gene	0	0	0	0	0	0	0	0
AT1G17500		ATPase E1-E2 type family protein / haloacid dehalogenase-like hydrolase family protein	14.8367	0.290593	17.79	0.517397	17.82	0.0929157	19.29	0.337244
AT1G17510		unknown protein; Has 11 Blast hits to 11 proteins in 4 species: Archae - 0; Bacteria - 0; Metazoa - 0; Fungi - 0; Plants - 11; Viruses - 0; Other Eukaryotes - 0 (source: NCBI BLink).	11.5967	0.650649	10.32	0.643739	15.2933	1.45185	12.2267	2.05066
AT1G17520		Homeodomain-like/winged-helix DNA-binding family protein	10.27	0.612209	12.98	0.775263	12.2467	0.15899	10.9067	0.40924
AT1G17530	ATTIM23-1, TIM23-1	translocase of inner mitochondrial membrane 23	32.9	1.10591	34.83	2.14989	31.7133	2.00707	26.83	3.59433
AT1G17540		Protein kinase protein with adenine nucleotide alpha hydrolases-like domain	0	0	0.01	0.01	0.05	0.05	0.0633333	0.0375648
AT1G17545		Protein phosphatase 2C family protein	0	0	0	0	0	0	0	0
AT1G17550	HAB2	homology to ABI2	29.3167	1.48388	31.55	1.41184	27.6833	0.92234	33.3933	0.595604
AT1G17560	HLL	Ribosomal protein L14p/L23e family protein	12.17	0.490748	10.8733	0.77342	21.3867	0.459577	15.82	0.621932
AT1G17570		pre-tRNA	0	0	0	0	0	0	0	0
AT1G17580	MYA1, ATMYA1, XI-1	myosin 1	16.1167	0.638288	16.7833	0.550192	16.8633	0.317508	17.7633	0.468413
AT1G17590	NF-YA8	nuclear factor Y, subunit A8	5.02	0.402036	4.72	0.260576	5.91333	0.36997	7.21333	0.35338
AT1G17600		Disease resistance protein (TIR-NBS-LRR class) family	2.13667	0.149703	2.23667	0.222586	2.21333	0.149034	1.29333	0.150702
AT1G17610		Disease resistance protein (TIR-NBS class)	2.66333	0.204966	2.1	0.215484	2.06333	0.0779601	1.43	0.123423
AT1G17615		Disease resistance protein (TIR-NBS class)	0.0733333	0.0733333	0.07	0.0378594	0	0	0.0533333	0.0533333
AT1G17620		Late embryogenesis abundant (LEA) hydroxyproline-rich glycoprotein family	29.6333	1.23264	35.9767	2.31441	39.0467	0.929612	41.8467	2.30365
AT1G17630		Pentatricopeptide repeat (PPR-like) superfamily protein	2.46333	0.120185	2.4	0.310054	3.37333	0.0835331	2.44667	0.211686
AT1G17640		RNA-binding (RRM/RBD/RNP motifs) family protein	6.87333	0.487214	7.53667	0.562919	7.53667	0.11865	7.51	0.800895
AT1G17650	GLYR2, GR2	glyoxylate reductase 2	57.95	2.21696	57.6367	2.24693	49.53	1.96627	45.4267	3.1755
AT1G17660		pre-tRNA	0	0	0.0366667	0.0366667	0.0466667	0.0466667	0.0266667	0.0266667
AT1G17665		unknown protein; FUNCTIONS IN: molecular_function unknown; INVOLVED IN: biological_process unknown; LOCATED IN: endomembrane system; EXPRESSED IN: 15 plant structures; EXPRESSED DURING: 11 growth stages; Has 149 Blast hits to 146 proteins in 39 species: Archae - 0; Bacteria - 4; Metazoa - 21; Fungi - 5; Plants - 30; Viruses - 0; Other Eukaryotes - 89 (source: NCBI BLink).	10.0167	1.18492	8.48333	0.579808	14.26	0.632693	4.54333	0.428499
AT1G17670		pre-tRNA	0	0	0	0	0	0	0	0
AT1G17680		tetratricopeptide repeat (TPR)-containing protein	16.53	0.379868	15.8133	0.563037	18.4933	0.543456	18.2633	0.963956
AT1G17690	NOF1	FUNCTIONS IN: molecular_function unknown; INVOLVED IN: biological_process unknown; LOCATED IN: nucleus; EXPRESSED IN: 24 plant structures; EXPRESSED DURING: 13 growth stages; CONTAINS InterPro DOMAIN/s: Digestive organ expansion factor, predicted (InterPro:IPR010678); Has 25006 Blast hits to 13379 proteins in 904 species: Archae - 102; Bacteria - 5571; Metazoa - 7448; Fungi - 3168; Plants - 1056;…	18.98	1.34589	17.22	0.830321	24.1033	1.16936	20.22	0.23516
AT1G17700	PRA1.F1	prenylated RAB acceptor 1.F1	3.71667	0.141931	3.53	0.36756	6.53333	0.448566	5.45	0.372424
AT1G17710		Pyridoxal phosphate phosphatase-related protein	8.20333	1.08785	7.41	0.798812	12.5133	0.573246	15.6767	1.2886
AT1G17720	ATB BETA	Protein phosphatase 2A, regulatory subunit PR55	47.17	1.80144	43.8133	0.944393	51.7833	1.65018	54.07	0.886585
AT1G17730	VPS46.1, CHMP1B	vacuolar protein sorting 46.1	41.1233	0.265916	41.7067	0.560724	39.8567	1.40841	44.54	1.60262
AT1G17744		unknown protein; FUNCTIONS IN: molecular_function unknown; INVOLVED IN: biological_process unknown; LOCATED IN: cellular_component unknown; EXPRESSED IN: stem; Has 30201 Blast hits to 17322 proteins in 780 species: Archae - 12; Bacteria - 1396; Metazoa - 17338; Fungi - 3422; Plants - 5037; Viruses - 0; Other Eukaryotes - 2996 (source: NCBI BLink).	0	0	0	0	0.173333	0.173333	0.11	0.11
AT1G17745	PGDH	D-3-phosphoglycerate dehydrogenase	24.0867	0.645093	24.2667	1.98596	31.2767	1.49729	41.3667	1.72559
AT1G17750	PEPR2, AtPEPR2	PEP1 receptor 2	1.75	0.0984886	2.14667	0.22063	2.31	0.0945163	2.71333	0.0504425
AT1G17760	CSTF77, ATCSTF77	Tetratricopeptide repeat (TPR)-like superfamily protein	12.3267	0.856686	12.3833	0.386279	14.2367	0.184421	13.4533	0.146211
AT1G17770	SUVH7, SDG17	SU(VAR)3-9 homolog 7	0	0	0	0	0	0	0	0
AT1G17780		unknown protein; BEST Arabidopsis thaliana protein match is: unknown protein (TAIR:AT2G16575.1); Has 13 Blast hits to 13 proteins in 2 species: Archae - 0; Bacteria - 0; Metazoa - 0; Fungi - 0; Plants - 13; Viruses - 0; Other Eukaryotes - 0 (source: NCBI BLink).	30.5767	2.30883	27.35	0.320052	23.52	1.0724	27.6967	0.505217
AT1G17790		DNA-binding bromodomain-containing protein	10.19	0.411015	10.82	0.555608	10.8	0.173494	12.0367	0.754417
AT1G17800	ENODL22, AtENODL22	early nodulin-like protein 22	0	0	0	0	0	0	0	0
AT1G17810	BETA-TIP	beta-tonoplast intrinsic protein	0.146667	0.0768838	0.09	0.0550757	0.53	0.0723418	0.0633333	0.0409607
AT1G17820		Putative integral membrane protein conserved region (DUF2404)	9.57	0.371618	9.48333	0.206667	8.81333	0.296723	9.39333	0.272417
AT1G17830		Protein of unknown function (DUF789)	4.54	0.355106	6.59	0.288848	4.35667	0.590038	5.27	0.266521
AT1G17840	WBC11, ABCG11, DSO, COF1, ATWBC11	white-brown complex homolog protein 11	47.7833	1.57874	43.2733	1.92375	52.2	1.31538	46.5967	1.17491
AT1G17850		Rhodanese/Cell cycle control phosphatase superfamily protein	15.4567	0.35484	15.3833	0.356854	17.3567	0.102035	13.9033	0.637321
AT1G17860		Kunitz family trypsin and protease inhibitor protein	236.16	4.16301	231.763	3.51822	368.973	24.0104	299.407	1.3819
AT1G17870	ATEGY3, EGY3	ethylene-dependent gravitropism-deficient and yellow-green-like 3	3.21667	0.309857	2.55	0.237136	2.38333	0.104934	2.3	0.113725
AT1G17880	BTF3, ATBTF3	basic transcription factor 3	309.567	16.5659	266.793	19.5786	302.513	2.95188	308.17	16.9266
AT1G17890	GER2	NAD(P)-binding Rossmann-fold superfamily protein	34.4	1.245	36.6467	1.27729	45.0767	1.34836	43.7867	1.10883
AT1G17900		transposable element gene	0	0	0	0	0	0	0	0
AT1G17910		Wall-associated kinase family protein	0	0	0	0	0	0	0	0
AT1G17920	HDG12	homeodomain GLABROUS 12	3.06	0.0635085	3.27	0.373631	4.28667	0.37024	3.74667	0.02848
AT1G17930		Aminotransferase-like, plant mobile domain family protein	8.13	0.140119	8.83	0.253574	9.38667	0.303333	9.21667	0.196751
AT1G17940		Endosomal targeting BRO1-like domain-containing protein	11.8767	0.779238	10.71	1.03233	11.6067	0.0841295	9.97333	0.4042
AT1G17950	ATMYB52, BW52, MYB52	myb domain protein 52	1.55667	0.0949269	1.58	0.378726	2.13333	0.213724	1.85	0.210317
AT1G17960		Threonyl-tRNA synthetase	1.91667	0.125477	1.49	0.190875	3.25	0.0305505	1.67	0.0585947
AT1G17970		RING/U-box superfamily protein	16.02	0.382797	18.5633	0.736259	16.6567	0.919879	18.8333	0.432409
AT1G17980	PAPS1	poly(A) polymerase 1	17.2167	0.635514	20.3967	0.817849	21.8767	0.167465	21.18	0.652763
AT1G17990		FMN-linked oxidoreductases superfamily protein	4.67333	0.154955	4.28	0.288271	3.93667	0.478342	5.1	0.174356
AT1G18000		Major facilitator superfamily protein	6.57	2.3425	8.71667	2.19339	7.65333	1.67209	7.80333	1.40431
AT1G18010		Major facilitator superfamily protein	22.48	2.36493	19.8633	2.08772	27.35	1.42609	24.8033	1.84094
AT1G18020		FMN-linked oxidoreductases superfamily protein	70.9133	7.19708	92.6333	8.60118	52.47	3.46412	78.0033	4.05216
AT1G18030		Protein phosphatase 2C family protein	9.79667	0.923875	10.6567	1.30176	10.4567	0.394982	10.91	0.295691
AT1G18040	CDKD1;3, AT;CDCKD;3, CAK2AT	cyclin-dependent kinase D1;3	8.65667	0.652338	8.20333	0.0523874	9.86667	0.57345	8.97	0.250067
AT1G18050		SWAP (Suppressor-of-White-APricot)/surp RNA-binding domain-containing protein	0.02	0.02	0	0	0.04	0.04	0	0
AT1G18060		unknown protein; INVOLVED IN: biological_process unknown; LOCATED IN: chloroplast; EXPRESSED IN: 22 plant structures; EXPRESSED DURING: 13 growth stages; Has 74 Blast hits to 74 proteins in 29 species: Archae - 0; Bacteria - 19; Metazoa - 0; Fungi - 0; Plants - 49; Viruses - 0; Other Eukaryotes - 6 (source: NCBI BLink).	102.83	0.785005	101.687	2.2611	77.6133	1.12012	114.953	4.67203
AT1G18070		Translation elongation factor EF1A/initiation factor IF2gamma family protein	114.333	2.05391	108.623	2.37916	124.66	1.03116	123.497	1.4068
AT1G18075	MIR159B, MIR159	MIR159/MIR159B; miRNA	7.18333	0.920875	5.08	1.92195	3.37333	1.12585	7.34667	0.868108
AT1G18080	ATARCA, RACK1A_AT, RACK1A	Transducin/WD40 repeat-like superfamily protein	225.17	5.39719	224.363	7.94606	276.32	5.37654	253.773	2.76456
AT1G18090		5'-3' exonuclease family protein	4.84333	0.229952	4.71	0.511892	6.25667	0.250488	4.79	0.377536
AT1G18100	E12A11, MFT	PEBP (phosphatidylethanolamine-binding protein) family protein	1.61	0.112398	2.07667	0.582876	0.816667	0.098714	2.56	0.315331
AT1G18120		pseudogene, putative myrosinase-associated protein, blastp match of 46% identity and 1.7e-57 P-value to GP	0	0	0	0	0	0	0	0
AT1G18130		Class II aaRS and biotin synthetases superfamily protein	0	0	0	0	0.0766667	0.0766667	0.0566667	0.0566667
AT1G18140	LAC1, ATLAC1	laccase 1	3.82	0.716543	4.29667	0.539949	4.09667	0.39074	4.65333	0.594988
AT1G18150	ATMPK8	Protein kinase superfamily protein	30.5033	0.821509	30.6467	0.804494	38.1067	0.96696	32.4633	0.709656
AT1G18160		Protein kinase superfamily protein	22.8867	0.350919	26.0467	0.992125	25.2867	0.539887	25.49	0.548483
AT1G18170		FKBP-like peptidyl-prolyl cis-trans isomerase family protein	42.4267	2.30096	39.5333	2.03074	44.5833	0.768556	33.6233	3.0085
AT1G18180		Protein of unknown function (DUF1295)	10.2833	0.583562	9.65667	0.634884	10.3533	0.965424	9.92667	0.956911
AT1G18190	GC2	golgin candidate 2	16.48	0.428836	17.6433	0.384028	18.01	0.663023	18.1867	0.454252
AT1G18191		Pseudogene of AT1G18200; AtRABA6b (Arabidopsis Rab GTPase homolog A6b); GTP binding	0	0	0	0	0	0	0	0
AT1G18200	AtRABA6b, RABA6b	RAB GTPase homolog A6B	7.59	0.0568624	9.26	0.553745	8.19333	0.581445	10.6467	1.30338
AT1G18210		Calcium-binding EF-hand family protein	63.8867	3.41287	74.11	3.19939	69.7833	2.4327	71.54	3.08837
AT1G18220	ATPUP9, PUP9	purine permease 9	0	0	0	0	0	0	0	0
AT1G18230		pseudogene, putative protein kinase	0	0	0.04	0.04	0	0	0	0
AT1G18240		transposable element gene	0	0	0	0	0	0	0	0
AT1G18250	ATLP-1	Pathogenesis-related thaumatin superfamily protein	19.4333	0.712959	19.6967	0.485261	21.6433	1.28642	24.4967	1.1882
AT1G18260		HCP-like superfamily protein	31.2267	0.409566	32.6	0.948543	36.66	0.789958	33.03	1.11234
AT1G18265		Protein of unknown function, DUF593	8.02	0.78143	7.86667	0.285268	6.83667	1.41815	5.56333	0.776431
AT1G18270		ketose-bisphosphate aldolase class-II family protein	40.94	1.45115	50.0533	3.62696	39.45	1.19616	48.0167	2.4645
AT1G18280		Bifunctional inhibitor/lipid-transfer protein/seed storage 2S albumin superfamily protein	0.426667	0.139204	0.156667	0.0425572	0.57	0.145029	0.163333	0.031798
AT1G18290		unknown protein; FUNCTIONS IN: molecular_function unknown; INVOLVED IN: N-terminal protein myristoylation; LOCATED IN: chloroplast; EXPRESSED IN: root; Has 94 Blast hits to 94 proteins in 12 species: Archae - 0; Bacteria - 0; Metazoa - 0; Fungi - 0; Plants - 94; Viruses - 0; Other Eukaryotes - 0 (source: NCBI BLink).	2.68	0.615819	1.92333	0.308022	3.20667	0.194022	2.59333	0.352767
AT1G18300	atnudt4, NUDT4	nudix hydrolase homolog 4	35.5733	1.86444	20.4333	5.77431	22.7933	1.75253	21.0867	1.97294
AT1G18310		glycosyl hydrolase family 81 protein	0	0	0.0166667	0.0166667	0	0	0.0133333	0.0133333
AT1G18320		Mitochondrial import inner membrane translocase subunit Tim17/Tim22/Tim23 family protein	2.63333	0.927188	2.32	0.550757	2.59333	0.339329	2.43	0.624046
AT1G18330	EPR1, RVE7	Homeodomain-like superfamily protein	36.8233	2.19504	24.7167	3.22842	38.1767	1.67424	21.8867	0.524796
AT1G18335		Acyl-CoA N-acyltransferases (NAT) superfamily protein	9.39	0.235797	8.62667	0.378785	8.86333	0.0927961	9.36667	0.480706
AT1G18340		basal transcription factor complex subunit-related	16.0233	0.670257	13.6833	0.53561	16.0167	0.072188	14.2267	1.08263
AT1G18350	ATMKK7, BUD1, MKK7	MAP kinase kinase 7	0.326667	0.112596	0.113333	0.113333	0.873333	0.139682	0.343333	0.0606447
AT1G18360		alpha/beta-Hydrolases superfamily protein	11.3567	0.8084	9.94667	0.456082	11.82	0.289367	9.01	0.185023
AT1G18370	HIK, ATNACK1, NACK1	ATP binding microtubule motor family protein	11.7467	0.867647	11.1333	0.266729	15.04	0.678847	14.52	0.495076
AT1G18382		other RNA	4.82	1.80208	4.78	1.87886	1.52667	0.444685	4.81667	1.32265
AT1G18390		Protein kinase superfamily protein	14.5	1.05311	14.59	0.31241	15.3633	0.484917	13.68	0.730571
AT1G18400	BEE1	BR enhanced expression 1	22.9167	3.98131	13.9567	1.41096	44.87	1.17598	31.2733	3.05221
AT1G18410		P-loop containing nucleoside triphosphate hydrolases superfamily protein	0.366667	0.0497773	0.35	0.0321455	0.433333	0.0648931	0.603333	0.0536449
AT1G18415		other RNA	3.92	0.3	4.24333	0.410866	5.01	0.379868	4.71667	0.580239
AT1G18420		Aluminium activated malate transporter family protein	2.32667	0.0712585	2.44333	0.704186	3.24333	0.242235	3.83667	0.562208
AT1G18430		pre-tRNA	0	0	0.0366667	0.0366667	0.0466667	0.0466667	0.0266667	0.0266667
AT1G18440		Peptidyl-tRNA hydrolase family protein	23.2333	1.10915	21.11	0.605337	22.0933	0.810151	18.95	0.481352
AT1G18450	ATARP4, ARP4	actin-related protein 4	28.1667	0.729391	28.95	0.781174	33.27	0.591974	28.8733	0.595128
[truncated: 31,605 more rows]

## Sheet: GO_jazQ up
Upregulated GO categories in jazQ (compared to WT)
Legend: GO-ID=Gene onthology category identification number; corr p-value=corrected p-value according to hypergeometric test with Benjamini & Hochberg’s FDR correction;
x=number of genes annotated to a certain GO class in the genotype; n=number of genes in the TAIR10 reference set annotated to a certain GO class; X=total number of genes up or downregulated in the genotype; N= total number of genes in the TAIR10 reference set.
GO-ID	corr p-value	x	n	X	N	Description	Genes in test set
16137	6.2969e-10	13	87	202	22304	glycoside metabolic process	AT2G22330|AT5G25980|AT1G54040|AT1G62570|AT4G22590|AT3G19710|AT1G35580|AT1G60140|AT3G44320|AT3G16410|AT1G68020|AT3G16390|AT5G23020
19748	8.987e-10	21	330	202	22304	secondary metabolic process	AT2G22330|AT5G47990|AT5G25980|AT1G54040|AT4G15340|AT1G78570|AT4G11190|AT1G62570|AT3G19710|AT3G44320|AT5G20550|AT1G17190|AT1G66800|AT3G16410|AT5G48000|AT3G16390|AT5G23020|AT5G48010|AT4G19230|AT2G29440|AT5G42600
50896	2.1586e-09	67	3207	202	22304	response to stimulus	AT5G19520|AT1G66280|AT1G54040|AT5G06870|AT4G37870|AT4G35770|AT1G09570|AT5G13220|AT1G17190|AT2G38750|AT3G25760|AT5G54380|AT1G61100|AT3G13790|AT2G22330|AT3G09940|AT5G20250|AT2G46140|AT1G54100|AT1G66270|AT5G09980|AT1G78570|AT4G12550|AT5G07440|AT1G66760|AT1G55020|AT2G34930|AT5G04770|AT2G41480|AT2G23620|AT1G13420|AT1G42560|AT1G74950|AT1G19670|AT2G38760|AT3G30775|AT5G46050|AT4G21903|AT1G35720|AT5G46510…
6950	2.7944e-09	48	1853	202	22304	response to stress	AT1G66280|AT1G54040|AT5G06870|AT4G37870|AT4G35770|AT5G46510|AT3G44320|AT3G15950|AT1G17190|AT5G13220|AT3G45140|AT4G22212|AT2G38750|AT4G21830|AT2G06050|AT3G25760|AT3G17510|AT3G25780|AT1G61100|AT3G13790|AT2G22330|AT3G09940|AT5G20250|AT2G46140|AT1G54100|AT5G07460|AT1G66270|AT2G43530|AT4G11190|AT2G03760|AT1G66760|AT5G07440|AT1G55020|AT2G34930|AT5G65020|AT2G41480|AT2G23620|AT1G42560|AT1G74950|AT1G19670…
16143	1.9384e-08	9	45	202	22304	S-glycoside metabolic process	AT2G22330|AT5G25980|AT1G54040|AT3G16410|AT1G62570|AT3G19710|AT3G16390|AT3G44320|AT5G23020
19757	1.9384e-08	9	45	202	22304	glycosinolate metabolic process	AT2G22330|AT5G25980|AT1G54040|AT3G16410|AT1G62570|AT3G19710|AT3G16390|AT3G44320|AT5G23020
19760	1.9384e-08	9	45	202	22304	glucosinolate metabolic process	AT2G22330|AT5G25980|AT1G54040|AT3G16410|AT1G62570|AT3G19710|AT3G16390|AT3G44320|AT5G23020
42221	1.6849e-07	42	1710	202	22304	response to chemical stimulus	AT1G54040|AT4G37870|AT4G35770|AT3G44320|AT2G04160|AT1G09570|AT5G13220|AT1G17190|AT1G15210|AT3G45140|AT2G13790|AT2G38750|AT3G17860|AT4G21830|AT2G06050|AT3G25760|AT3G17510|AT5G54380|AT3G09940|AT2G46140|AT1G54100|AT5G07460|AT5G09980|AT1G78570|AT2G03760|AT4G12550|AT5G07440|AT1G55020|AT1G17380|AT5G65020|AT2G41480|AT1G13420|AT1G74950|AT2G38760|AT3G30775|AT3G16450|AT5G46050|AT3G22890|AT3G47340|AT4G21903…
16139	3.838e-07	6	17	202	22304	glycoside catabolic process	AT5G25980|AT1G54040|AT3G16410|AT3G16390|AT3G44320|AT1G35580
10683	3.8667e-07	4	4	202	22304	tricyclic triterpenoid metabolic process	AT5G47990|AT4G15340|AT5G48000|AT5G48010
44262	7.5244e-07	19	428	202	22304	cellular carbohydrate metabolic process	AT4G15210|AT2G22330|AT5G25980|AT5G65690|AT1G54040|AT4G37870|AT1G78570|AT1G62570|AT4G22590|AT3G19710|AT3G44320|AT1G60140|AT1G35580|AT3G16410|AT1G68020|AT3G16390|AT5G23020|AT5G24410|AT5G55700
9695	8.8132e-07	6	20	202	22304	jasmonic acid biosynthetic process	AT3G45140|AT2G06050|AT1G55020|AT3G25760|AT3G25780|AT1G13280
9694	2.0713e-06	6	23	202	22304	jasmonic acid metabolic process	AT3G45140|AT2G06050|AT1G55020|AT3G25760|AT3G25780|AT1G13280
31408	2.45e-06	6	24	202	22304	oxylipin biosynthetic process	AT3G45140|AT2G06050|AT1G55020|AT3G25760|AT3G25780|AT1G13280
16145	2.45e-06	5	13	202	22304	S-glycoside catabolic process	AT5G25980|AT1G54040|AT3G16410|AT3G16390|AT3G44320
19759	2.45e-06	5	13	202	22304	glycosinolate catabolic process	AT5G25980|AT1G54040|AT3G16410|AT3G16390|AT3G44320
19762	2.45e-06	5	13	202	22304	glucosinolate catabolic process	AT5G25980|AT1G54040|AT3G16410|AT3G16390|AT3G44320
44281	3.1511e-06	32	1248	202	22304	small molecule metabolic process	AT5G65690|AT4G37870|AT4G24340|AT1G03090|AT2G43820|AT1G35580|AT1G13280|AT3G45140|AT1G66800|AT1G78660|AT1G30820|AT5G24140|AT2G06050|AT3G25760|AT3G25780|AT5G24410|AT2G22330|AT3G57330|AT5G24160|AT4G11190|AT1G78570|AT1G55020|AT5G38710|AT5G20550|AT3G44310|AT5G54080|AT2G23620|AT3G30775|AT4G08870|AT3G47340|AT5G23020|AT4G19230
6722	3.2844e-06	5	14	202	22304	triterpenoid metabolic process	AT5G47990|AT4G15340|AT5G48000|AT5G48010|AT5G42600
9753	3.2844e-06	11	148	202	22304	response to jasmonic acid stimulus	AT3G09940|AT3G45140|AT5G09980|AT1G54040|AT1G74950|AT3G17860|AT5G46050|AT1G55020|AT4G35770|AT1G17380|AT5G13220
5975	5.3965e-06	24	782	202	22304	carbohydrate metabolic process	AT2G22330|AT4G15210|AT1G12240|AT5G25980|AT5G65690|AT1G54040|AT1G78570|AT4G37870|AT1G62660|AT1G62570|AT4G22590|AT3G19710|AT3G44320|AT1G60140|AT1G35580|AT3G52840|AT3G60130|AT3G16410|AT1G68020|AT3G16390|AT1G15380|AT5G23020|AT5G24410|AT5G55700
31407	5.5046e-06	6	29	202	22304	oxylipin metabolic process	AT3G45140|AT2G06050|AT1G55020|AT3G25760|AT3G25780|AT1G13280
10112	5.5621e-06	4	7	202	22304	regulation of systemic acquired resistance	AT2G22330|AT1G44350|AT1G51780|AT5G13220
19752	5.5621e-06	21	620	202	22304	carboxylic acid metabolic process	AT2G22330|AT5G65690|AT4G37870|AT1G03090|AT2G43820|AT1G55020|AT1G35580|AT5G38710|AT1G13280|AT3G44310|AT5G54080|AT3G45140|AT2G23620|AT1G78660|AT3G30775|AT2G06050|AT3G25760|AT3G47340|AT3G25780|AT5G23020|AT4G19230
43436	5.5621e-06	21	620	202	22304	oxoacid metabolic process	AT2G22330|AT5G65690|AT4G37870|AT1G03090|AT2G43820|AT1G55020|AT1G35580|AT5G38710|AT1G13280|AT3G44310|AT5G54080|AT3G45140|AT2G23620|AT1G78660|AT3G30775|AT2G06050|AT3G25760|AT3G47340|AT3G25780|AT5G23020|AT4G19230
6082	5.5621e-06	21	621	202	22304	organic acid metabolic process	AT2G22330|AT5G65690|AT4G37870|AT1G03090|AT2G43820|AT1G55020|AT1G35580|AT5G38710|AT1G13280|AT3G44310|AT5G54080|AT3G45140|AT2G23620|AT1G78660|AT3G30775|AT2G06050|AT3G25760|AT3G47340|AT3G25780|AT5G23020|AT4G19230
42180	6.7823e-06	21	630	202	22304	cellular ketone metabolic process	AT2G22330|AT5G65690|AT4G37870|AT1G03090|AT2G43820|AT1G55020|AT1G35580|AT5G38710|AT1G13280|AT3G44310|AT5G54080|AT3G45140|AT2G23620|AT1G78660|AT3G30775|AT2G06050|AT3G25760|AT3G47340|AT3G25780|AT5G23020|AT4G19230
43900	6.9441e-06	5	17	202	22304	regulation of multi-organism process	AT2G22330|AT3G09940|AT1G44350|AT1G51780|AT5G13220
44275	7.5249e-06	9	102	202	22304	cellular carbohydrate catabolic process	AT4G15210|AT5G25980|AT1G54040|AT3G16410|AT3G16390|AT3G44320|AT1G35580|AT5G24410|AT5G55700
9611	7.5249e-06	10	133	202	22304	response to wounding	AT2G22330|AT3G45140|AT1G74950|AT5G46050|AT1G66760|AT2G06050|AT1G55020|AT4G35770|AT5G13220|AT3G13790
32787	8.3022e-06	14	290	202	22304	monocarboxylic acid metabolic process	AT2G22330|AT5G65690|AT4G37870|AT2G43820|AT1G55020|AT1G13280|AT3G44310|AT3G45140|AT2G23620|AT1G78660|AT2G06050|AT3G25760|AT3G25780|AT4G19230
44273	8.3022e-06	5	18	202	22304	sulfur compound catabolic process	AT5G25980|AT1G54040|AT3G16410|AT3G16390|AT3G44320
9063	8.3022e-06	6	33	202	22304	cellular amino acid catabolic process	AT2G22330|AT3G30775|AT1G03090|AT3G47340|AT5G38710|AT5G54080
9310	1.1633e-05	6	35	202	22304	amine catabolic process	AT2G22330|AT3G30775|AT1G03090|AT3G47340|AT5G38710|AT5G54080
80003	1.2381e-05	3	3	202	22304	thalianol metabolic process	AT5G47990|AT5G48000|AT5G48010
16052	1.2845e-05	9	111	202	22304	carbohydrate catabolic process	AT4G15210|AT5G25980|AT1G54040|AT3G16410|AT3G16390|AT3G44320|AT1G35580|AT5G24410|AT5G55700
16138	1.8538e-05	7	60	202	22304	glycoside biosynthetic process	AT2G22330|AT1G62570|AT4G22590|AT1G68020|AT3G19710|AT1G60140|AT5G23020
2831	3.1946e-05	4	11	202	22304	regulation of response to biotic stimulus	AT2G22330|AT1G44350|AT1G51780|AT5G13220
8152	4.2463e-05	93	6834	202	22304	metabolic process	AT1G54040|AT4G37870|AT4G24340|AT1G03090|AT4G09500|AT3G19710|AT1G35580|AT1G13280|AT1G17190|AT2G23010|AT3G60130|AT5G23050|AT3G19390|AT3G23510|AT1G20490|AT1G35670|AT1G44350|AT5G48000|AT3G25760|AT5G54380|AT5G42600|AT5G55700|AT2G22330|AT1G12240|AT5G42930|AT3G57330|AT5G24160|AT4G15340|AT1G78570|AT1G62570|AT2G22930|AT4G22590|AT1G51820|AT1G55020|AT1G60140|AT5G38710|AT3G52840|AT4G21600|AT3G59710|AT2G23620…
6790	4.2903e-05	10	166	202	22304	sulfur metabolic process	AT2G22330|AT5G25980|AT1G54040|AT5G54390|AT3G16410|AT1G62570|AT3G19710|AT3G16390|AT3G44320|AT5G23020
44283	5.9136e-05	19	622	202	22304	small molecule biosynthetic process	AT2G22330|AT5G65690|AT3G57330|AT1G78570|AT4G37870|AT4G11190|AT1G55020|AT5G38710|AT5G20550|AT1G13280|AT3G44310|AT3G45140|AT1G66800|AT3G30775|AT1G30820|AT2G06050|AT3G25760|AT3G25780|AT5G23020
34637	5.9136e-05	10	173	202	22304	cellular carbohydrate biosynthetic process	AT2G22330|AT5G65690|AT1G78570|AT4G37870|AT1G62570|AT4G22590|AT1G68020|AT3G19710|AT1G60140|AT5G23020
9651	7.7036e-05	14	360	202	22304	response to salt stress	AT3G09940|AT1G54100|AT1G66270|AT1G66280|AT2G03760|AT5G07440|AT3G15950|AT5G65020|AT2G38750|AT2G38760|AT5G46050|AT3G17510|AT3G25780|AT1G35720
6629	7.7955e-05	18	578	202	22304	lipid metabolic process	AT5G47990|AT5G42930|AT5G24160|AT4G15340|AT2G03760|AT1G55020|AT1G13280|AT3G45140|AT4G33120|AT3G23510|AT5G48000|AT5G24140|AT2G06050|AT3G25760|AT3G25780|AT5G48010|AT4G19230|AT5G42600
8610	0.0001039	13	321	202	22304	lipid biosynthetic process	AT5G24160|AT4G15340|AT1G55020|AT1G13280|AT3G45140|AT4G33120|AT3G23510|AT2G06050|AT5G24140|AT3G25760|AT3G25780|AT5G48010|AT5G42600
9056	0.00012442	19	660	202	22304	catabolic process	AT2G22330|AT4G15210|AT5G25980|AT1G54040|AT1G03090|AT3G44320|AT1G35580|AT5G38710|AT4G21600|AT1G17190|AT5G54080|AT1G19670|AT3G30775|AT3G16410|AT3G16390|AT3G47340|AT2G29440|AT5G24410|AT5G55700
6970	0.00016426	14	388	202	22304	response to osmotic stress	AT3G09940|AT1G54100|AT1G66270|AT1G66280|AT2G03760|AT5G07440|AT3G15950|AT5G65020|AT2G38750|AT2G38760|AT5G46050|AT3G17510|AT3G25780|AT1G35720
9719	0.00030434	21	835	202	22304	response to endogenous stimulus	AT3G09940|AT1G54100|AT1G54040|AT5G09980|AT1G78570|AT4G12550|AT1G55020|AT4G35770|AT2G04160|AT1G17380|AT5G13220|AT3G45140|AT2G13790|AT1G13420|AT2G38750|AT1G74950|AT3G17860|AT5G46050|AT3G17510|AT5G54380|AT1G35720
51707	0.00032742	16	528	202	22304	response to other organism	AT1G72140|AT4G15210|AT3G09940|AT2G22330|AT1G54040|AT4G37870|AT1G55020|AT5G53550|AT2G34930|AT5G04770|AT3G45140|AT2G23620|AT5G46050|AT2G06050|AT3G25780|AT4G19230
6519	0.00043531	15	483	202	22304	cellular amino acid and derivative metabolic process	AT2G22330|AT4G11190|AT1G78570|AT1G03090|AT2G43820|AT5G38710|AT1G35580|AT5G20550|AT5G54080|AT1G66800|AT1G78660|AT3G30775|AT4G08870|AT3G47340|AT5G23020
16054	0.00047223	6	70	202	22304	organic acid catabolic process	AT2G22330|AT3G30775|AT1G03090|AT3G47340|AT5G38710|AT5G54080
46395	0.00047223	6	70	202	22304	carboxylic acid catabolic process	AT2G22330|AT3G30775|AT1G03090|AT3G47340|AT5G38710|AT5G54080
9607	0.00048654	16	550	202	22304	response to biotic stimulus	AT1G72140|AT4G15210|AT3G09940|AT2G22330|AT1G54040|AT4G37870|AT1G55020|AT5G53550|AT2G34930|AT5G04770|AT3G45140|AT2G23620|AT5G46050|AT2G06050|AT3G25780|AT4G19230
16051	0.00048654	10	227	202	22304	carbohydrate biosynthetic process	AT2G22330|AT5G65690|AT1G78570|AT4G37870|AT1G62570|AT4G22590|AT1G68020|AT3G19710|AT1G60140|AT5G23020
9414	0.00060885	9	188	202	22304	response to water deprivation	AT3G09940|AT2G46140|AT1G54100|AT5G65020|AT3G45140|AT2G38750|AT2G38760|AT3G25760|AT1G35720
10033	0.00073987	23	1037	202	22304	response to organic substance	AT3G09940|AT1G54100|AT5G09980|AT1G54040|AT1G78570|AT2G03760|AT4G12550|AT1G55020|AT4G35770|AT2G04160|AT1G17380|AT5G13220|AT3G45140|AT2G13790|AT1G13420|AT2G38750|AT1G74950|AT3G17860|AT5G46050|AT3G17510|AT3G47340|AT5G54380|AT1G35720
44248	0.00075351	15	513	202	22304	cellular catabolic process	AT2G22330|AT5G25980|AT1G54040|AT1G03090|AT3G44320|AT5G38710|AT4G21600|AT1G17190|AT5G54080|AT3G30775|AT1G19670|AT3G16410|AT3G16390|AT3G47340|AT2G29440
6952	0.00075411	17	637	202	22304	defense response	AT2G22330|AT2G43530|AT1G54040|AT5G06870|AT4G37870|AT4G11190|AT2G03760|AT1G55020|AT5G46510|AT2G34930|AT2G23620|AT1G42560|AT4G22212|AT5G46050|AT2G43535|AT4G19230|AT1G61100
9415	0.00078248	9	196	202	22304	response to water	AT3G09940|AT2G46140|AT1G54100|AT5G65020|AT3G45140|AT2G38750|AT2G38760|AT3G25760|AT1G35720
10263	0.00080533	2	2	202	22304	tricyclic triterpenoid biosynthetic process	AT4G15340|AT5G48010
9620	0.00088284	8	156	202	22304	response to fungus	AT3G09940|AT3G45140|AT2G23620|AT4G37870|AT2G06050|AT2G34930|AT3G25780|AT4G19230
46700	0.0010767	4	28	202	22304	heterocycle catabolic process	AT2G22330|AT1G19670|AT3G30775|AT5G38710
16053	0.001101	11	307	202	22304	organic acid biosynthetic process	AT2G22330|AT3G45140|AT3G30775|AT2G06050|AT1G55020|AT3G25760|AT5G38710|AT3G25780|AT1G13280|AT5G23020|AT3G44310
46394	0.001101	11	307	202	22304	carboxylic acid biosynthetic process	AT2G22330|AT3G45140|AT3G30775|AT2G06050|AT1G55020|AT3G25760|AT5G38710|AT3G25780|AT1G13280|AT5G23020|AT3G44310
16144	0.0013148	4	30	202	22304	S-glycoside biosynthetic process	AT2G22330|AT1G62570|AT3G19710|AT5G23020
19758	0.0013148	4	30	202	22304	glycosinolate biosynthetic process	AT2G22330|AT1G62570|AT3G19710|AT5G23020
19761	0.0013148	4	30	202	22304	glucosinolate biosynthetic process	AT2G22330|AT1G62570|AT3G19710|AT5G23020
16104	0.0013198	3	12	202	22304	triterpenoid biosynthetic process	AT4G15340|AT5G48010|AT5G42600
9628	0.0013368	24	1168	202	22304	response to abiotic stimulus	AT3G09940|AT5G20250|AT5G19520|AT2G46140|AT1G54100|AT1G66270|AT1G66280|AT2G03760|AT5G07440|AT1G09570|AT3G15950|AT1G17190|AT3G45140|AT5G65020|AT2G38750|AT2G38760|AT3G16450|AT5G46050|AT3G25760|AT3G17510|AT3G47340|AT3G25780|AT1G35720|AT4G19230
6721	0.0015238	6	91	202	22304	terpenoid metabolic process	AT5G47990|AT4G15340|AT5G48000|AT5G48010|AT4G19230|AT5G42600
6562	0.0020295	2	3	202	22304	proline catabolic process	AT3G30775|AT5G38710
19319	0.0025268	3	15	202	22304	hexose biosynthetic process	AT5G65690|AT1G78570|AT4G37870
44255	0.0027085	12	404	202	22304	cellular lipid metabolic process	AT5G47990|AT3G45140|AT4G15340|AT5G48000|AT2G06050|AT1G55020|AT3G25760|AT3G25780|AT1G13280|AT5G48010|AT4G19230|AT5G42600
9409	0.002931	9	241	202	22304	response to cold	AT5G20250|AT5G65020|AT1G66270|AT1G66280|AT2G38750|AT2G38760|AT3G16450|AT1G35720|AT1G17190
46364	0.0029504	3	16	202	22304	monosaccharide biosynthetic process	AT5G65690|AT1G78570|AT4G37870
45088	0.0029504	4	38	202	22304	regulation of innate immune response	AT2G22330|AT1G44350|AT1G51780|AT5G13220
6725	0.002971	10	296	202	22304	cellular aromatic compound metabolic process	AT2G22330|AT1G66800|AT2G23620|AT1G78660|AT1G78570|AT4G11190|AT2G43820|AT5G20550|AT3G44310|AT5G54080
6633	0.0029738	6	105	202	22304	fatty acid biosynthetic process	AT3G45140|AT2G06050|AT1G55020|AT3G25760|AT3G25780|AT1G13280
6537	0.0035366	2	4	202	22304	glutamate biosynthetic process	AT3G30775|AT5G38710
9074	0.0035366	2	4	202	22304	aromatic amino acid family catabolic process	AT2G22330|AT5G54080
6094	0.0035366	2	4	202	22304	gluconeogenesis	AT5G65690|AT4G37870
2682	0.0036287	4	41	202	22304	regulation of immune system process	AT2G22330|AT1G44350|AT1G51780|AT5G13220
50776	0.0036287	4	41	202	22304	regulation of immune response	AT2G22330|AT1G44350|AT1G51780|AT5G13220
9269	0.0038072	3	18	202	22304	response to desiccation	AT2G46140|AT1G54100|AT3G25760
51704	0.0042591	16	694	202	22304	multi-organism process	AT1G72140|AT4G15210|AT3G09940|AT2G22330|AT1G54040|AT4G37870|AT1G55020|AT5G53550|AT2G34930|AT5G04770|AT3G45140|AT2G23620|AT5G46050|AT2G06050|AT3G25780|AT4G19230
5992	0.0043865	3	19	202	22304	trehalose biosynthetic process	AT4G22590|AT1G68020|AT1G60140
5984	0.0049076	4	45	202	22304	disaccharide metabolic process	AT4G22590|AT1G68020|AT1G60140|AT1G35580
44282	0.0049076	7	163	202	22304	small molecule catabolic process	AT2G22330|AT3G30775|AT1G03090|AT3G47340|AT5G38710|AT5G24410|AT5G54080
80028	0.0052732	2	5	202	22304	nitrile biosynthetic process	AT3G16410|AT3G16390
50898	0.0052732	2	5	202	22304	nitrile metabolic process	AT3G16410|AT3G16390
44106	0.0054292	10	327	202	22304	cellular amine metabolic process	AT2G22330|AT4G08870|AT3G30775|AT1G03090|AT2G43820|AT1G35580|AT3G47340|AT5G38710|AT5G23020|AT5G54080
10817	0.0060719	6	124	202	22304	regulation of hormone levels	AT2G22330|AT1G78570|AT2G03760|AT1G44350|AT5G56750|AT3G44310
5991	0.006319	3	22	202	22304	trehalose metabolic process	AT4G22590|AT1G68020|AT1G60140
6720	0.0064577	6	126	202	22304	isoprenoid metabolic process	AT5G47990|AT4G15340|AT5G48000|AT5G48010|AT4G19230|AT5G42600
46483	0.0069807	10	340	202	22304	heterocycle metabolic process	AT2G22330|AT3G57330|AT1G78660|AT1G19670|AT1G78570|AT3G30775|AT1G30820|AT2G43820|AT5G38710|AT3G44310
22622	0.0074612	8	230	202	22304	root system development	AT5G47990|AT4G37070|AT4G12550|AT5G48000|AT1G55020|AT1G35580|AT2G04160|AT5G48010
48364	0.0074612	8	230	202	22304	root development	AT5G47990|AT4G37070|AT4G12550|AT5G48000|AT1G55020|AT1G35580|AT2G04160|AT5G48010
9311	0.0093781	4	55	202	22304	oligosaccharide metabolic process	AT4G22590|AT1G68020|AT1G60140|AT1G35580
10102	0.0096108	3	26	202	22304	lateral root morphogenesis	AT4G37070|AT4G12550|AT2G04160
10101	0.0096108	3	26	202	22304	post-embryonic root morphogenesis	AT4G37070|AT4G12550|AT2G04160
44238	0.0096108	71	5719	202	22304	primary metabolic process	AT1G54040|AT4G37870|AT4G24340|AT1G03090|AT3G19710|AT1G35580|AT1G13280|AT2G23010|AT3G60130|AT3G19390|AT3G23510|AT1G35670|AT1G44350|AT5G48000|AT3G25760|AT5G54380|AT5G42600|AT5G55700|AT2G22330|AT1G12240|AT5G42930|AT3G57330|AT5G24160|AT4G15340|AT1G78570|AT1G62570|AT4G22590|AT1G51820|AT1G55020|AT1G60140|AT5G38710|AT3G52840|AT4G21600|AT3G30775|AT4G08870|AT1G68020|AT1G15380|AT5G65690|AT5G25980|AT4G17470…
9065	0.0096547	2	7	202	22304	glutamine family amino acid catabolic process	AT3G30775|AT5G38710
6520	0.0098819	9	300	202	22304	cellular amino acid metabolic process	AT2G22330|AT3G30775|AT1G03090|AT2G43820|AT1G35580|AT3G47340|AT5G38710|AT5G23020|AT5G54080
9308	0.010997	10	366	202	22304	amine metabolic process	AT2G22330|AT4G08870|AT3G30775|AT1G03090|AT2G43820|AT1G35580|AT3G47340|AT5G38710|AT5G23020|AT5G54080
70417	0.012431	2	8	202	22304	cellular response to cold	AT1G66270|AT1G66280
46165	0.0151	3	31	202	22304	alcohol biosynthetic process	AT5G65690|AT1G78570|AT4G37870
46351	0.0151	3	31	202	22304	disaccharide biosynthetic process	AT4G22590|AT1G68020|AT1G60140
6560	0.015165	2	9	202	22304	proline metabolic process	AT3G30775|AT5G38710
71472	0.015165	2	9	202	22304	cellular response to salt stress	AT1G66270|AT1G66280
9061	0.015165	2	9	202	22304	anaerobic respiration	AT3G27220|AT1G33055
31347	0.015322	4	65	202	22304	regulation of defense response	AT2G22330|AT1G44350|AT1G51780|AT5G13220
15833	0.017716	4	68	202	22304	peptide transport	AT1G72140|AT1G22550|AT5G46050|AT5G53550
6857	0.017716	4	68	202	22304	oligopeptide transport	AT1G72140|AT1G22550|AT5G46050|AT5G53550
71470	0.017716	2	10	202	22304	cellular response to osmotic stress	AT1G66270|AT1G66280
19742	0.017716	2	10	202	22304	pentacyclic triterpenoid metabolic process	AT5G48010|AT5G42600
19745	0.017716	2	10	202	22304	pentacyclic triterpenoid biosynthetic process	AT5G48010|AT5G42600
9684	0.017716	2	10	202	22304	indoleacetic acid biosynthetic process	AT2G22330|AT3G44310
9312	0.019415	3	35	202	22304	oligosaccharide biosynthetic process	AT4G22590|AT1G68020|AT1G60140
9683	0.021163	2	11	202	22304	indoleacetic acid metabolic process	AT2G22330|AT3G44310
42445	0.021544	4	73	202	22304	hormone metabolic process	AT2G22330|AT2G03760|AT1G44350|AT3G44310
9850	0.022181	3	37	202	22304	auxin metabolic process	AT2G22330|AT1G44350|AT3G44310
6631	0.022997	6	171	202	22304	fatty acid metabolic process	AT3G45140|AT2G06050|AT1G55020|AT3G25760|AT3G25780|AT1G13280
6575	0.025108	7	231	202	22304	cellular amino acid derivative metabolic process	AT2G22330|AT1G66800|AT1G78660|AT1G78570|AT4G08870|AT4G11190|AT5G20550
80134	0.026385	4	78	202	22304	regulation of response to stress	AT2G22330|AT1G44350|AT1G51780|AT5G13220
9266	0.026584	9	359	202	22304	response to temperature stimulus	AT5G20250|AT5G65020|AT1G66270|AT1G66280|AT2G38750|AT2G38760|AT3G16450|AT1G35720|AT1G17190
6551	0.028009	2	13	202	22304	leucine metabolic process	AT1G03090|AT5G23020
7568	0.03072	4	82	202	22304	aging	AT2G13790|AT1G54040|AT4G35770|AT2G17850
9886	0.031728	4	83	202	22304	post-embryonic morphogenesis	AT4G37070|AT4G12550|AT4G29900|AT2G04160
6536	0.031728	2	14	202	22304	glutamate metabolic process	AT3G30775|AT5G38710
44271	0.035035	9	378	202	22304	cellular nitrogen compound biosynthetic process	AT2G22330|AT3G57330|AT3G30775|AT3G16410|AT1G30820|AT3G16390|AT5G38710|AT5G23020|AT3G44310
44272	0.035035	4	86	202	22304	sulfur compound biosynthetic process	AT2G22330|AT1G62570|AT3G19710|AT5G23020
5983	0.035035	2	15	202	22304	starch catabolic process	AT4G15210|AT5G55700
8272	0.035035	2	15	202	22304	sulfate transport	AT3G12520|AT5G13550
6090	0.035035	2	15	202	22304	pyruvate metabolic process	AT5G65690|AT4G37870
51179	0.035194	24	1566	202	22304	localization	AT2G22330|AT1G72140|AT2G19110|AT1G54030|AT3G57330|AT3G12520|AT1G22550|AT4G22610|AT1G78570|AT4G12520|AT4G12550|AT5G53550|AT2G43330|AT5G04770|AT1G15210|AT5G65020|AT3G22570|AT2G36380|AT5G02170|AT3G18830|AT5G46050|AT5G13550|AT5G56750|AT4G21903
9072	0.035984	3	47	202	22304	aromatic amino acid family metabolic process	AT2G22330|AT2G43820|AT5G54080
9251	0.035984	2	16	202	22304	glucan catabolic process	AT4G15210|AT5G55700
1101	0.035984	1	1	202	22304	response to acid	AT5G46050
6572	0.035984	1	1	202	22304	tyrosine catabolic process	AT5G54080
30397	0.035984	1	1	202	22304	membrane disassembly	AT1G55020
80052	0.035984	1	1	202	22304	response to histidine	AT5G46050
80053	0.035984	1	1	202	22304	response to phenylalanine	AT5G46050
43617	0.035984	1	1	202	22304	cellular response to sucrose starvation	AT3G47340
10203	0.035984	1	1	202	22304	response to very low fluence red light stimulus	AT1G09570
14075	0.035984	1	1	202	22304	response to amine stimulus	AT5G46050
15774	0.035984	1	1	202	22304	polysaccharide transport	AT5G65020
43201	0.035984	1	1	202	22304	response to leucine	AT5G46050
43200	0.035984	1	1	202	22304	response to amino acid stimulus	AT5G46050
9635	0.035984	1	1	202	22304	response to herbicide	AT1G17190
19318	0.037218	4	91	202	22304	hexose metabolic process	AT5G65690|AT1G78570|AT4G37870|AT5G24410
6810	0.037218	23	1502	202	22304	transport	AT1G72140|AT2G19110|AT1G54030|AT3G57330|AT3G12520|AT1G22550|AT4G22610|AT1G78570|AT4G12520|AT4G12550|AT5G53550|AT2G43330|AT5G04770|AT1G15210|AT5G65020|AT3G22570|AT2G36380|AT5G02170|AT3G18830|AT5G46050|AT5G13550|AT5G56750|AT4G21903
44237	0.037555	64	5407	202	22304	cellular metabolic process	AT1G54040|AT4G37870|AT4G24340|AT1G03090|AT3G19710|AT1G35580|AT1G13280|AT1G17190|AT1G35670|AT1G44350|AT5G48000|AT3G25760|AT5G54380|AT5G42600|AT5G55700|AT2G22330|AT3G57330|AT4G15340|AT1G78570|AT1G62570|AT4G22590|AT1G51820|AT1G55020|AT1G60140|AT5G38710|AT4G21600|AT2G23620|AT1G19670|AT3G30775|AT4G08870|AT1G68020|AT5G65690|AT5G25980|AT4G17470|AT2G43820|AT3G44320|AT4G36950|AT4G15530|AT3G45140|AT2G13790…
6066	0.038404	6	200	202	22304	alcohol metabolic process	AT5G65690|AT5G24160|AT1G78570|AT4G37870|AT5G24140|AT5G24410
44247	0.039019	2	17	202	22304	cellular polysaccharide catabolic process	AT4G15210|AT5G55700
51234	0.039638	23	1514	202	22304	establishment of localization	AT1G72140|AT2G19110|AT1G54030|AT3G57330|AT3G12520|AT1G22550|AT4G22610|AT1G78570|AT4G12520|AT4G12550|AT5G53550|AT2G43330|AT5G04770|AT1G15210|AT5G65020|AT3G22570|AT2G36380|AT5G02170|AT3G18830|AT5G46050|AT5G13550|AT5G56750|AT4G21903
42558	0.043077	2	18	202	22304	pteridine and derivative metabolic process	AT1G78660|AT2G43820
9084	0.047255	2	19	202	22304	glutamine family amino acid biosynthetic process	AT3G30775|AT5G38710
19439	0.047255	2	19	202	22304	aromatic compound catabolic process	AT2G22330|AT5G54080
9267	0.048539	4	100	202	22304	cellular response to starvation	AT1G66270|AT4G37870|AT3G44320|AT3G47340

## Sheet: GO_jazQ down
Downregulated GO categories in jazQ (compared to WT)
Legend: GO-ID=Gene onthology category identification number; corr p-value=corrected p-value according to hypergeometric test with Benjamini & Hochberg’s FDR correction;
x=number of genes annotated to a certain GO class in the genotype; n=number of genes in the TAIR10 reference set annotated to a certain GO class; X=total number of genes up or downregulated in the genotype; N= total number of genes in the TAIR10 reference set.
GO-ID	corr p-value	x	n	X	N	Description	Genes in test set
10033	9.5431e-09	27	1037	126	22304	response to organic substance	AT4G11360|AT4G17500|AT4G26850|AT1G69530|AT4G11280|AT3G15500|AT1G74670|AT5G47220|AT4G19700|AT2G46690|AT4G38860|AT5G59450|AT3G59220|AT1G73500|AT4G11660|AT4G38620|AT3G20470|AT1G25560|AT2G40140|AT2G32690|AT3G45860|AT1G19180|AT1G70000|AT1G06160|AT1G13260|AT4G14400|AT3G46130
42221	1.1963e-08	34	1710	126	22304	response to chemical stimulus	AT4G11360|AT2G39040|AT3G09440|AT5G56080|AT4G17500|AT4G26850|AT3G15500|AT4G11280|AT1G69530|AT5G47220|AT1G74670|AT5G56550|AT4G19700|AT2G46690|AT4G38860|AT5G59450|AT3G59220|AT1G73500|AT4G11660|AT4G38620|AT2G28190|AT1G25560|AT5G56010|AT3G20470|AT2G40140|AT2G32690|AT3G45860|AT1G19180|AT1G70000|AT1G06160|AT1G13260|AT4G14400|AT3G46130|AT5G05410
50896	9.3077e-06	42	3207	126	22304	response to stimulus	AT5G45380|AT4G11360|AT2G39040|AT3G09440|AT5G56080|AT4G17500|AT4G26850|AT3G15500|AT4G11280|AT1G69530|AT1G55920|AT5G47220|AT1G74670|AT4G19700|AT5G56550|AT5G04530|AT3G61220|AT2G46690|AT4G38860|AT5G61600|AT5G59450|AT3G59220|AT1G73500|AT4G11660|AT2G28190|AT4G38620|AT1G25560|AT5G56010|AT3G20470|AT2G40140|AT2G32690|AT1G58170|AT1G02340|AT3G45860|AT1G19180|AT1G70000|AT1G01520|AT1G06160|AT1G13260|AT4G14400…
9719	2.6245e-05	19	835	126	22304	response to endogenous stimulus	AT1G25560|AT3G20470|AT2G32690|AT4G26850|AT3G15500|AT1G69530|AT4G11280|AT1G19180|AT5G47220|AT1G74670|AT4G19700|AT1G70000|AT1G06160|AT1G13260|AT2G46690|AT4G38860|AT3G59220|AT1G73500|AT4G38620
9753	0.00018151	8	148	126	22304	response to jasmonic acid stimulus	AT4G26850|AT3G15500|AT4G11280|AT1G19180|AT5G47220|AT4G38620|AT1G70000|AT1G06160
9751	0.00088589	7	135	126	22304	response to salicylic acid stimulus	AT3G20470|AT2G32690|AT3G45860|AT4G14400|AT4G38620|AT1G70000|AT3G46130
10200	0.0016241	6	104	126	22304	response to chitin	AT2G40140|AT4G11360|AT5G59450|AT4G17500|AT4G11660|AT5G47220
9725	0.0016241	15	767	126	22304	response to hormone stimulus	AT1G25560|AT3G20470|AT2G32690|AT1G69530|AT4G11280|AT1G74670|AT5G47220|AT4G19700|AT1G70000|AT1G06160|AT1G13260|AT2G46690|AT4G38860|AT3G59220|AT1G73500
9743	0.0033605	7	177	126	22304	response to carbohydrate stimulus	AT2G40140|AT4G11360|AT5G59450|AT4G17500|AT4G11660|AT5G47220|AT1G74670
9723	0.0035165	6	125	126	22304	response to ethylene stimulus	AT1G25560|AT4G11280|AT1G73500|AT5G47220|AT1G70000|AT1G06160
9873	0.0053812	4	46	126	22304	ethylene mediated signaling pathway	AT1G25560|AT1G73500|AT5G47220|AT1G06160
71369	0.0053812	4	47	126	22304	cellular response to ethylene stimulus	AT1G25560|AT1G73500|AT5G47220|AT1G06160
45449	0.0069296	20	1468	126	22304	regulation of transcription	AT4G39780|AT2G40140|AT2G42280|AT4G17500|AT5G43630|AT5G47220|AT1G02220|AT1G68840|AT1G70000|AT1G01520|AT1G06160|AT1G13260|AT5G61600|AT5G59450|AT4G06746|AT1G73500|AT2G47460|AT4G38620|AT5G05410|AT3G46130
70887	0.0069296	9	361	126	22304	cellular response to chemical stimulus	AT1G25560|AT5G56010|AT3G15500|AT1G73500|AT1G19180|AT5G47220|AT1G74670|AT2G28190|AT1G06160
51716	0.0074327	13	729	126	22304	cellular response to stimulus	AT5G45380|AT5G56010|AT1G25560|AT1G02340|AT4G26850|AT3G15500|AT1G55920|AT1G19180|AT1G74670|AT5G47220|AT1G06160|AT1G73500|AT2G28190
6950	0.0074327	23	1853	126	22304	response to stress	AT5G56010|AT5G45380|AT2G40140|AT2G39040|AT1G58170|AT4G26850|AT3G15500|AT4G11280|AT3G45860|AT1G19180|AT1G55920|AT5G47220|AT5G56550|AT5G04530|AT1G70000|AT1G01520|AT3G61220|AT1G06160|AT5G61600|AT1G73500|AT4G14400|AT2G28190|AT5G05410
10556	0.0076994	20	1504	126	22304	regulation of macromolecule biosynthetic process	AT4G39780|AT2G40140|AT2G42280|AT4G17500|AT5G43630|AT5G47220|AT1G02220|AT1G68840|AT1G70000|AT1G01520|AT1G06160|AT1G13260|AT5G61600|AT5G59450|AT4G06746|AT1G73500|AT2G47460|AT4G38620|AT5G05410|AT3G46130
9628	0.0077797	17	1168	126	22304	response to abiotic stimulus	AT1G25560|AT5G56010|AT2G40140|AT1G02340|AT4G26850|AT1G69530|AT4G11280|AT3G15500|AT1G55920|AT5G04530|AT1G70000|AT1G01520|AT3G59220|AT1G73500|AT2G28190|AT4G38620|AT5G05410
19219	0.0080531	20	1527	126	22304	regulation of nucleobase, nucleoside, nucleotide and nucleic acid metabolic process	AT4G39780|AT2G40140|AT2G42280|AT4G17500|AT5G43630|AT5G47220|AT1G02220|AT1G68840|AT1G70000|AT1G01520|AT1G06160|AT1G13260|AT5G61600|AT5G59450|AT4G06746|AT1G73500|AT2G47460|AT4G38620|AT5G05410|AT3G46130
9889	0.0080531	20	1540	126	22304	regulation of biosynthetic process	AT4G39780|AT2G40140|AT2G42280|AT4G17500|AT5G43630|AT5G47220|AT1G02220|AT1G68840|AT1G70000|AT1G01520|AT1G06160|AT1G13260|AT5G61600|AT5G59450|AT4G06746|AT1G73500|AT2G47460|AT4G38620|AT5G05410|AT3G46130
31326	0.0080531	20	1540	126	22304	regulation of cellular biosynthetic process	AT4G39780|AT2G40140|AT2G42280|AT4G17500|AT5G43630|AT5G47220|AT1G02220|AT1G68840|AT1G70000|AT1G01520|AT1G06160|AT1G13260|AT5G61600|AT5G59450|AT4G06746|AT1G73500|AT2G47460|AT4G38620|AT5G05410|AT3G46130
31323	0.0080531	21	1664	126	22304	regulation of cellular metabolic process	AT4G39780|AT2G40140|AT2G42280|AT4G17500|AT5G43630|AT5G47220|AT1G02220|AT1G68840|AT1G01520|AT1G70000|AT1G06160|AT1G13260|AT5G61600|AT5G59450|AT4G06746|AT1G73500|AT1G67810|AT2G47460|AT4G38620|AT5G05410|AT3G46130
51171	0.0080531	20	1545	126	22304	regulation of nitrogen compound metabolic process	AT4G39780|AT2G40140|AT2G42280|AT4G17500|AT5G43630|AT5G47220|AT1G02220|AT1G68840|AT1G70000|AT1G01520|AT1G06160|AT1G13260|AT5G61600|AT5G59450|AT4G06746|AT1G73500|AT2G47460|AT4G38620|AT5G05410|AT3G46130
160	0.0089009	4	64	126	22304	two-component signal transduction system (phosphorelay)	AT1G25560|AT1G73500|AT5G47220|AT1G06160
71495	0.011004	7	254	126	22304	cellular response to endogenous stimulus	AT1G25560|AT3G15500|AT1G73500|AT1G19180|AT5G47220|AT1G74670|AT1G06160
80090	0.01145	20	1604	126	22304	regulation of primary metabolic process	AT4G39780|AT2G40140|AT2G42280|AT4G17500|AT5G43630|AT5G47220|AT1G02220|AT1G68840|AT1G70000|AT1G01520|AT1G06160|AT1G13260|AT5G61600|AT5G59450|AT4G06746|AT1G73500|AT2G47460|AT4G38620|AT5G05410|AT3G46130
10468	0.014747	20	1642	126	22304	regulation of gene expression	AT4G39780|AT2G40140|AT2G42280|AT4G17500|AT5G43630|AT5G47220|AT1G02220|AT1G68840|AT1G70000|AT1G01520|AT1G06160|AT1G13260|AT5G61600|AT5G59450|AT4G06746|AT1G73500|AT2G47460|AT4G38620|AT5G05410|AT3G46130
60255	0.019503	20	1685	126	22304	regulation of macromolecule metabolic process	AT4G39780|AT2G40140|AT2G42280|AT4G17500|AT5G43630|AT5G47220|AT1G02220|AT1G68840|AT1G70000|AT1G01520|AT1G06160|AT1G13260|AT5G61600|AT5G59450|AT4G06746|AT1G73500|AT2G47460|AT4G38620|AT5G05410|AT3G46130
19222	0.020129	21	1825	126	22304	regulation of metabolic process	AT4G39780|AT2G40140|AT2G42280|AT4G17500|AT5G43630|AT5G47220|AT1G02220|AT1G68840|AT1G01520|AT1G70000|AT1G06160|AT1G13260|AT5G61600|AT5G59450|AT4G06746|AT1G73500|AT1G67810|AT2G47460|AT4G38620|AT5G05410|AT3G46130
9867	0.020129	3	39	126	22304	jasmonic acid mediated signaling pathway	AT3G15500|AT1G19180|AT5G47220
71395	0.020129	3	39	126	22304	cellular response to jasmonic acid stimulus	AT3G15500|AT1G19180|AT5G47220
6355	0.030186	12	810	126	22304	regulation of transcription, DNA-dependent	AT1G13260|AT4G39780|AT5G61600|AT4G17500|AT4G06746|AT5G47220|AT2G47460|AT1G68840|AT5G05410|AT1G01520|AT3G46130|AT1G06160
51252	0.030186	12	813	126	22304	regulation of RNA metabolic process	AT1G13260|AT4G39780|AT5G61600|AT4G17500|AT4G06746|AT5G47220|AT2G47460|AT1G68840|AT5G05410|AT1G01520|AT3G46130|AT1G06160
71310	0.032205	7	323	126	22304	cellular response to organic substance	AT1G25560|AT3G15500|AT1G73500|AT1G19180|AT5G47220|AT1G74670|AT1G06160
6949	0.035433	2	14	126	22304	syncytium formation	AT1G69530|AT2G40610
42398	0.036165	5	171	126	22304	cellular amino acid derivative biosynthetic process	AT5G56080|AT1G58170|AT4G11280|AT1G73500|AT2G47460
9739	0.038549	4	107	126	22304	response to gibberellin stimulus	AT1G69530|AT1G74670|AT4G19700|AT1G70000
10035	0.038549	8	434	126	22304	response to inorganic substance	AT5G56010|AT4G11360|AT3G09440|AT5G56080|AT5G56550|AT2G28190|AT5G05410|AT1G70000
6952	0.038549	10	637	126	22304	defense response	AT2G40140|AT5G61600|AT1G58170|AT4G26850|AT3G45860|AT1G19180|AT5G47220|AT4G14400|AT3G61220|AT1G06160
71554	0.040967	6	260	126	22304	cell wall organization or biogenesis	AT2G43570|AT4G26850|AT1G02360|AT1G69530|AT2G40610|AT3G44990
10038	0.041578	7	350	126	22304	response to metal ion	AT5G56010|AT4G11360|AT3G09440|AT5G56080|AT5G56550|AT2G28190|AT1G70000
9416	0.046762	8	455	126	22304	response to light stimulus	AT1G25560|AT1G02340|AT1G69530|AT3G59220|AT4G38620|AT2G28190|AT5G05410|AT5G04530

## Sheet: GO_phyB up
Upregulated GO categories in phyB (compared to WT)
Legend: GO-ID=Gene onthology category identification number; corr p-value=corrected p-value according to hypergeometric test with Benjamini & Hochberg’s FDR correction;
x=number of genes annotated to a certain GO class in the genotype; n=number of genes in the TAIR10 reference set annotated to a certain GO class; X=total number of genes up or downregulated in the genotype; N= total number of genes in the TAIR10 reference set.
GO-ID	corr p-value	x	n	X	N	Description	Genes in test set
50896	9.4643e-19	223	3207	830	22304	response to stimulus	AT1G75780|AT2G19190|AT1G10930|AT1G50010|AT4G16780|AT4G28720|AT1G14790|AT2G38120|AT4G36880|AT5G23860|AT5G56680|AT4G22300|AT1G35260|AT1G13260|AT1G28330|AT1G52920|AT1G77690|AT1G11000|AT5G57110|AT1G33410|AT4G33880|AT5G44610|AT2G25110|AT3G10020|AT5G20830|AT3G22460|AT4G16960|AT2G37640|AT5G04530|AT5G11150|AT1G13930|AT5G40090|AT1G71030|AT3G47860|AT1G70830|AT1G02340|AT1G30330|AT2G27190|AT4G14960|AT5G46330…
42221	5.1761e-09	120	1710	830	22304	response to chemical stimulus	AT5G51810|AT3G56070|AT1G17190|AT1G05260|AT4G15910|AT4G16780|AT4G28720|AT2G46140|AT1G14790|AT2G38120|AT4G36880|AT5G56680|AT5G07010|AT4G39090|AT1G13260|AT1G49760|AT4G20890|AT1G28330|AT1G52920|AT1G77690|AT3G30775|AT1G52200|AT1G33410|AT4G15230|AT2G47000|AT4G33880|AT5G44610|AT3G13860|AT3G01420|AT3G10020|AT3G48990|AT5G20830|AT2G19450|AT2G45290|AT3G22460|AT2G37640|AT4G24120|AT4G05530|AT5G19780|AT3G15540…
9628	1.686e-08	90	1168	830	22304	response to abiotic stimulus	AT1G75780|AT5G13850|AT1G20620|AT5G51810|AT5G17920|AT5G58960|AT2G04030|AT1G48130|AT1G09570|AT1G17190|AT1G50010|AT1G68050|AT4G36930|AT5G53980|AT2G38750|AT1G05260|AT4G16780|AT4G15910|AT3G23050|AT1G04820|AT5G09810|AT4G38580|AT5G20630|AT2G46140|AT5G51100|AT2G38120|AT1G66270|AT5G23860|AT4G36880|AT2G42870|AT3G12610|AT1G29395|AT5G37780|AT1G79930|AT4G34250|AT5G64330|AT4G39090|AT1G79440|AT5G19770|AT5G42900…
6950	1.0158e-07	122	1853	830	22304	response to stress	AT4G33030|AT2G19190|AT1G10930|AT1G17190|AT1G50010|AT2G33210|AT4G36930|AT1G05260|AT4G15910|AT1G11360|AT2G36490|AT2G46140|AT1G66270|AT5G23860|AT4G22300|AT1G35260|AT4G39090|AT1G79440|AT3G30775|AT1G11000|AT1G52200|AT5G42900|AT5G16910|AT1G24020|AT5G44610|AT3G27280|AT2G25110|AT3G01420|AT3G10020|AT5G20830|AT2G32920|AT2G19450|AT4G16960|AT3G02230|AT5G04530|AT5G11150|AT1G13930|AT3G49110|AT5G40090|AT4G36040…
10038	9.6046e-07	38	350	830	22304	response to metal ion	AT1G20620|AT5G44610|AT3G13860|AT3G48990|AT5G20830|AT2G21790|AT5G17920|AT3G22460|AT2G45290|AT3G44320|AT4G24120|AT3G56070|AT5G19780|AT5G09590|AT3G09270|AT3G17820|AT2G19480|AT2G21660|AT1G71030|AT1G21750|AT4G02930|AT2G45030|AT1G04820|AT3G46970|AT2G17420|AT1G74560|AT1G27450|AT5G56680|AT4G37910|AT2G05710|AT1G68560|AT5G37780|AT1G79930|AT3G11830|AT1G49760|AT2G29550|AT4G20890|AT3G02530
46686	1.0242e-06	33	279	830	22304	response to cadmium ion	AT1G20620|AT3G13860|AT3G48990|AT2G21790|AT5G20830|AT5G17920|AT2G45290|AT3G44320|AT3G56070|AT5G19780|AT5G09590|AT3G09270|AT3G17820|AT2G19480|AT2G21660|AT1G71030|AT4G02930|AT2G45030|AT1G04820|AT3G46970|AT2G17420|AT1G74560|AT1G27450|AT5G56680|AT4G37910|AT1G68560|AT2G05710|AT1G79930|AT3G11830|AT1G49760|AT2G29550|AT4G20890|AT3G02530
10035	9.1727e-06	41	434	830	22304	response to inorganic substance	AT1G20620|AT5G44610|AT3G13860|AT3G48990|AT5G20830|AT2G21790|AT5G17920|AT3G22460|AT2G45290|AT2G04030|AT3G44320|AT4G24120|AT3G56070|AT1G09570|AT5G19780|AT5G09590|AT3G09270|AT3G17820|AT2G19480|AT2G21660|AT1G71030|AT1G21750|AT2G45030|AT4G02930|AT1G04820|AT3G46970|AT2G17420|AT1G74560|AT1G27450|AT4G37910|AT5G56680|AT4G19030|AT2G05710|AT1G68560|AT5G37780|AT1G79930|AT3G11830|AT1G49760|AT2G29550|AT4G20890…
48856	6.0327e-05	89	1392	830	22304	anatomical structure development	AT1G75780|AT4G00020|AT4G03190|AT4G13750|AT5G51810|AT1G72150|AT4G38400|AT3G20440|AT2G04030|AT1G48130|AT1G24260|AT5G02820|AT1G13950|AT4G35350|AT4G36930|AT2G41510|AT3G01640|AT5G63420|AT4G16780|AT3G49240|AT5G09810|AT1G23080|AT4G01560|AT1G13710|AT5G58710|AT5G60540|AT1G04870|AT2G21540|AT1G75500|AT1G20190|AT2G46140|AT2G42560|AT2G38120|AT5G40480|AT5G56680|AT5G03800|AT1G75750|AT5G18820|AT1G13260|AT1G52920…
32502	0.00011013	108	1820	830	22304	developmental process	AT1G75780|AT4G00020|AT5G51810|AT1G72150|AT3G20440|AT5G22500|AT4G35350|AT4G36930|AT2G41510|AT4G15910|AT4G16780|AT1G23080|AT3G49240|AT1G13710|AT1G04870|AT5G60540|AT5G58710|AT1G75500|AT2G46140|AT2G38120|AT2G42560|AT5G40480|AT5G56680|AT5G03800|AT1G13260|AT5G18820|AT1G52920|AT2G21770|AT1G77690|AT5G16910|AT2G47000|AT4G33880|AT5G44610|AT3G60360|AT3G55240|AT2G19450|AT2G37640|AT4G21020|AT4G00310|AT4G08150…
44085	0.00015339	39	454	830	22304	cellular component biogenesis	AT1G06720|AT3G17340|AT3G08943|AT5G06360|AT3G02230|AT4G26600|AT1G48920|AT3G51790|AT2G19480|AT2G47420|AT3G01640|AT4G02400|AT3G08950|AT1G55850|AT2G37470|AT4G25340|AT5G44340|AT5G06700|AT1G75500|AT1G74560|AT2G31660|AT4G27640|AT4G25730|AT3G59020|AT2G33430|AT5G52470|AT5G08600|AT3G49010|AT5G40420|AT4G15770|AT4G25630|AT2G21770|AT2G28720|AT3G17170|AT4G26110|AT2G47990|AT1G18800|AT5G16910|AT2G39670
9651	0.00022675	33	360	830	22304	response to salt stress	AT5G13850|AT5G44610|AT5G17920|AT2G19450|AT2G04030|AT3G02230|AT1G50010|AT5G11150|AT5G09590|AT5G12250|AT1G13930|AT2G21660|AT1G71030|AT3G22310|AT2G38750|AT1G21750|AT5G63650|AT1G05260|AT1G59960|AT5G08620|AT1G66270|AT5G23860|AT4G37910|AT1G09210|AT4G14960|AT2G05710|AT3G02140|AT4G39090|AT2G29550|AT5G65020|AT3G11250|AT1G66350|AT5G19690
9725	0.00029112	55	767	830	22304	response to hormone stimulus	AT4G03190|AT5G51810|AT1G48130|AT5G14920|AT2G38750|AT5G18060|AT4G15910|AT4G16780|AT3G23050|AT5G67480|AT2G42680|AT3G61460|AT5G09810|AT4G28720|AT3G20470|AT2G38120|AT5G44120|AT4G36880|AT1G78570|AT1G75750|AT1G29395|AT1G69040|AT1G13260|AT1G52920|AT1G77690|AT1G35160|AT1G33410|AT4G34770|AT2G47000|AT4G33880|AT5G15230|AT5G44610|AT2G06850|AT2G19450|AT2G37640|AT4G05530|AT4G30270|AT3G15540|AT4G32280|AT1G71030…
71103	0.0003395	14	87	830	22304	DNA conformation change	AT1G74560|AT2G07690|AT3G10690|AT4G31210|AT5G02820|AT2G19480|AT2G28720|AT2G21660|AT5G04130|AT4G26110|AT1G18800|AT1G44900|AT2G37470|AT4G25340
6970	0.0003395	34	388	830	22304	response to osmotic stress	AT5G13850|AT5G44610|AT5G20830|AT5G17920|AT2G19450|AT2G04030|AT3G02230|AT1G50010|AT5G11150|AT5G09590|AT5G12250|AT1G13930|AT2G21660|AT1G71030|AT3G22310|AT2G38750|AT1G21750|AT5G63650|AT1G05260|AT1G59960|AT5G08620|AT1G66270|AT5G23860|AT4G37910|AT1G09210|AT4G14960|AT2G05710|AT3G02140|AT4G39090|AT2G29550|AT5G65020|AT3G11250|AT1G66350|AT5G19690
65008	0.00035526	44	569	830	22304	regulation of biological quality	AT1G75780|AT1G75450|AT4G13750|AT5G51810|AT2G06850|AT1G72150|AT4G38400|AT2G37640|AT4G05530|AT1G10550|AT3G49110|AT3G26520|AT2G41510|AT4G27260|AT4G31360|AT4G16780|AT3G08950|AT5G38970|AT5G09810|AT1G23080|AT1G05180|AT4G28720|AT1G20190|AT1G75500|AT2G17420|AT2G22330|AT2G38120|AT2G23310|AT5G42150|AT5G23570|AT1G78570|AT1G75750|AT5G19040|AT5G47370|AT3G18000|AT5G02200|AT3G44310|AT5G47560|AT4G31500|AT1G77690…
9605	0.00039108	24	229	830	22304	response to external stimulus	AT1G20620|AT2G38120|AT1G66270|AT1G29900|AT4G03190|AT1G02340|AT4G33030|AT2G27190|AT3G03520|AT2G06850|AT5G58960|AT3G05630|AT5G46330|AT3G18000|AT5G37780|AT1G29395|AT3G44320|AT1G09570|AT5G64330|AT3G15540|AT5G20410|AT5G43350|AT3G23050|AT2G47000
6457	0.00039108	21	184	830	22304	protein folding	AT1G56300|AT3G62600|AT4G37910|AT5G20890|AT1G79940|AT2G04030|AT3G07770|AT2G01710|AT3G56070|AT1G79930|AT3G17830|AT4G26780|AT5G09590|AT3G20050|AT4G36040|AT5G26360|AT5G07340|AT1G44160|AT5G61790|AT5G28540|AT5G58710
9641	0.00054159	5	9	830	22304	shade avoidance	AT2G46970|AT2G42870|AT4G31500|AT4G16780|AT5G47370
90304	0.00078349	58	866	830	22304	nucleic acid metabolic process	AT3G21300|AT5G26880|AT4G26600|AT1G10930|AT5G02820|AT4G38780|AT2G19480|AT2G47420|AT4G02400|AT1G51310|AT5G46920|AT2G42680|AT2G36490|AT3G10690|AT4G25730|AT5G14580|AT2G34640|AT5G52470|AT5G08600|AT3G58660|AT3G57660|AT5G64420|AT4G25630|AT3G13940|AT2G41340|AT3G11710|AT2G47990|AT1G30680|AT3G56330|AT3G12710|AT2G15400|AT3G11964|AT1G29940|AT2G21790|AT4G31210|AT1G08070|AT1G48920|AT1G55310|AT2G21660|AT5G04130…
42254	0.00083596	16	123	830	22304	ribosome biogenesis	AT1G06720|AT4G25730|AT5G06360|AT5G52470|AT2G33430|AT5G08600|AT4G26600|AT1G48920|AT3G49010|AT4G15770|AT4G25630|AT3G17170|AT2G47420|AT2G47990|AT4G02400|AT2G39670
34470	0.00085943	17	138	830	22304	ncRNA processing	AT2G04530|AT4G25730|AT3G04820|AT2G33430|AT5G52470|AT5G08600|AT4G26600|AT1G48920|AT4G04670|AT4G25630|AT2G47420|AT2G47990|AT4G02400|AT1G51310|AT4G38890|AT3G56330|AT2G39670
71554	0.00085943	25	260	830	22304	cell wall organization or biogenesis	AT5G64570|AT1G53830|AT4G38400|AT2G37640|AT3G02230|AT1G10550|AT4G30270|AT3G01640|AT2G43590|AT1G55850|AT1G26250|AT2G43050|AT5G06700|AT1G20190|AT1G75500|AT2G22330|AT1G23720|AT2G43610|AT1G68560|AT5G46330|AT2G21770|AT4G31500|AT2G26440|AT5G16910|AT3G28550
9719	0.0008763	56	835	830	22304	response to endogenous stimulus	AT4G03190|AT5G51810|AT1G48130|AT5G14920|AT2G38750|AT5G18060|AT4G15910|AT4G16780|AT3G23050|AT5G67480|AT2G42680|AT3G61460|AT5G09810|AT4G28720|AT3G20470|AT2G38120|AT5G44120|AT4G36880|AT1G78570|AT5G07010|AT1G75750|AT1G29395|AT1G69040|AT1G13260|AT1G52920|AT1G77690|AT1G35160|AT1G33410|AT4G34770|AT2G47000|AT4G33880|AT5G15230|AT5G44610|AT2G06850|AT2G19450|AT2G37640|AT4G05530|AT4G30270|AT3G15540|AT4G32280…
22622	0.0008763	23	230	830	22304	root system development	AT2G38120|AT1G74560|AT4G13750|AT3G18130|AT3G05630|AT5G55920|AT3G18000|AT1G48920|AT1G13260|AT5G03150|AT1G79530|AT4G31500|AT1G77690|AT4G37070|AT4G16780|AT1G18800|AT1G44900|AT5G09810|AT1G23080|AT5G16910|AT5G58710|AT4G33880|AT2G47000
48364	0.0008763	23	230	830	22304	root development	AT2G38120|AT1G74560|AT4G13750|AT3G18130|AT3G05630|AT5G55920|AT3G18000|AT1G48920|AT1G13260|AT5G03150|AT1G79530|AT4G31500|AT1G77690|AT4G37070|AT4G16780|AT1G18800|AT1G44900|AT5G09810|AT1G23080|AT5G16910|AT5G58710|AT4G33880|AT2G47000
32501	0.00093671	98	1732	830	22304	multicellular organismal process	AT4G00020|AT5G51810|AT1G72150|AT3G20440|AT5G22500|AT4G36930|AT2G41510|AT4G15910|AT4G16780|AT1G23080|AT3G49240|AT1G13710|AT1G04870|AT5G60540|AT5G58710|AT2G46140|AT2G38120|AT2G42560|AT5G40480|AT5G56680|AT5G03800|AT1G13260|AT5G18820|AT5G64330|AT1G52920|AT2G21770|AT1G77690|AT5G16910|AT2G47000|AT4G33880|AT3G60360|AT2G19450|AT5G18280|AT4G21020|AT4G00310|AT3G15540|AT4G08150|AT5G22330|AT3G55510|AT1G65480…
22613	0.0012051	16	130	830	22304	ribonucleoprotein complex biogenesis	AT1G06720|AT4G25730|AT5G06360|AT5G52470|AT2G33430|AT5G08600|AT4G26600|AT1G48920|AT3G49010|AT4G15770|AT4G25630|AT3G17170|AT2G47420|AT2G47990|AT4G02400|AT2G39670
6396	0.0012051	29	337	830	22304	RNA processing	AT3G11964|AT3G21300|AT5G26880|AT4G26600|AT1G08070|AT1G48920|AT1G55310|AT4G38780|AT2G47420|AT4G02400|AT1G51310|AT5G46920|AT2G04530|AT5G23570|AT4G25730|AT5G14580|AT3G04820|AT5G52470|AT2G33430|AT5G08600|AT3G58660|AT4G04670|AT4G25630|AT2G47990|AT2G42710|AT4G38890|AT3G56330|AT2G29760|AT2G39670
9629	0.001234	9	44	830	22304	response to gravity	AT3G15540|AT2G38120|AT5G19770|AT4G14960|AT5G58960|AT3G23050|AT1G04820|AT2G47000|AT1G09570
9561	0.0014423	9	45	830	22304	megagametogenesis	AT4G00020|AT4G00310|AT4G34200|AT3G60360|AT2G34790|AT2G47990|AT1G72440|AT5G28540|AT4G14040
71258	0.0020591	3	3	830	22304	cellular response to gravity	AT5G19770|AT4G14960|AT1G04820
71214	0.0021563	10	59	830	22304	cellular response to abiotic stimulus	AT5G64330|AT2G46970|AT1G66270|AT1G02340|AT5G19770|AT4G14960|AT4G16780|AT1G04820|AT1G09570|AT2G40080
10817	0.0021563	15	124	830	22304	regulation of hormone levels	AT2G22330|AT1G75450|AT2G38120|AT4G13750|AT1G78570|AT5G19040|AT4G05530|AT3G44310|AT4G31500|AT2G41510|AT1G77690|AT5G38970|AT1G23080|AT4G28720|AT2G47000
9733	0.0021563	25	282	830	22304	response to auxin stimulus	AT4G03190|AT2G06850|AT4G05530|AT3G15540|AT4G32280|AT4G27260|AT4G16780|AT5G18060|AT3G23050|AT5G67480|AT5G09810|AT1G05180|AT2G01200|AT2G38120|AT1G30330|AT1G78570|AT3G05630|AT5G47370|AT4G03400|AT1G77690|AT1G33410|AT4G34770|AT2G47000|AT4G33880|AT5G18050
33036	0.0023759	38	521	830	22304	macromolecule localization	AT5G55410|AT5G60460|AT3G17340|AT3G08943|AT4G12520|AT2G10940|AT1G06950|AT3G05420|AT2G21660|AT3G53610|AT3G18820|AT4G26670|AT1G23940|AT1G12090|AT5G46890|AT2G20760|AT5G55450|AT5G46900|AT2G22330|AT2G23310|AT2G31660|AT1G22740|AT4G27640|AT4G12510|AT2G38530|AT3G59020|AT5G27630|AT5G46330|AT5G02200|AT5G40420|AT5G60860|AT4G38790|AT5G65020|AT4G31500|AT3G22120|AT1G33410|AT1G21360|AT3G06720
7275	0.0023759	92	1655	830	22304	multicellular organismal development	AT4G00020|AT1G10270|AT4G03190|AT4G13750|AT5G51810|AT1G72150|AT1G72440|AT3G20440|AT2G04030|AT1G48130|AT1G24260|AT5G02820|AT1G13950|AT5G22500|AT4G36930|AT2G41510|AT3G01640|AT5G63420|AT4G16780|AT4G15910|AT3G49240|AT5G09810|AT1G23080|AT4G01560|AT1G13710|AT5G58710|AT5G60540|AT1G04870|AT2G21540|AT2G46140|AT2G42560|AT2G38120|AT5G40480|AT5G56680|AT5G03800|AT3G14900|AT5G18820|AT1G13260|AT1G52920|AT2G21770…
6807	0.0025254	87	1548	830	22304	nitrogen compound metabolic process	AT1G75450|AT3G12460|AT5G17920|AT4G12290|AT3G21300|AT4G26600|AT5G26880|AT1G10930|AT5G02820|AT4G38780|AT3G55010|AT1G78600|AT2G19480|AT2G47420|AT2G41510|AT4G02400|AT1G51310|AT1G10070|AT2G42680|AT5G46920|AT2G36490|AT2G22330|AT1G27450|AT3G10690|AT4G25730|AT5G14580|AT1G78570|AT2G34640|AT5G52470|AT5G08600|AT3G58660|AT3G57660|AT5G64420|AT1G79440|AT4G25630|AT3G13940|AT2G41340|AT4G37770|AT3G11710|AT3G30775…
9266	0.0027724	29	359	830	22304	response to temperature stimulus	AT5G44610|AT1G20620|AT5G20830|AT4G35790|AT2G19450|AT2G04030|AT5G04530|AT1G17190|AT5G12250|AT5G09590|AT2G21660|AT3G22310|AT2G38750|AT4G36930|AT1G05260|AT4G21150|AT5G28540|AT4G38580|AT5G20630|AT5G08620|AT1G66270|AT1G29395|AT1G79930|AT5G40420|AT3G17830|AT5G65020|AT1G79440|AT5G42900|AT5G16910
9409	0.0033139	22	241	830	22304	response to cold	AT5G20630|AT5G08620|AT1G20620|AT5G44610|AT1G66270|AT5G20830|AT2G19450|AT4G35790|AT1G29395|AT5G04530|AT1G17190|AT5G40420|AT5G65020|AT5G12250|AT2G21660|AT4G36930|AT2G38750|AT3G22310|AT1G05260|AT5G42900|AT4G21150|AT5G16910
10311	0.0033139	5	14	830	22304	lateral root formation	AT1G74560|AT2G38120|AT1G77690|AT4G37070|AT1G18800
34641	0.0039413	83	1484	830	22304	cellular nitrogen compound metabolic process	AT3G12460|AT5G17920|AT3G21300|AT4G26600|AT5G26880|AT1G10930|AT5G02820|AT4G38780|AT3G55010|AT1G78600|AT2G19480|AT2G47420|AT4G02400|AT1G51310|AT1G10070|AT2G42680|AT5G46920|AT2G36490|AT2G22330|AT1G27450|AT3G10690|AT4G25730|AT5G14580|AT1G78570|AT2G34640|AT5G52470|AT5G08600|AT3G58660|AT3G57660|AT5G64420|AT1G79440|AT4G25630|AT3G13940|AT2G41340|AT4G37770|AT3G11710|AT3G30775|AT2G47990|AT1G30680|AT3G56330…
34622	0.0041458	16	149	830	22304	cellular macromolecular complex assembly	AT1G74560|AT2G31660|AT4G27640|AT3G17340|AT3G08943|AT3G59020|AT3G51790|AT4G15770|AT2G19480|AT2G28720|AT4G26110|AT1G18800|AT3G08950|AT2G37470|AT4G25340|AT5G44340
9791	0.0041458	55	884	830	22304	post-embryonic development	AT4G00020|AT4G03190|AT5G51810|AT3G20440|AT2G04030|AT1G24260|AT1G48130|AT4G36930|AT5G63420|AT1G23080|AT5G09810|AT3G49240|AT1G13710|AT4G01560|AT2G21540|AT1G04870|AT5G60540|AT2G46140|AT2G38120|AT2G42560|AT5G40480|AT5G56680|AT5G03800|AT1G13260|AT5G18820|AT1G52920|AT2G21770|AT1G77690|AT5G44310|AT3G49170|AT2G34790|AT2G19450|AT2G15890|AT4G21020|AT4G00310|AT3G15540|AT3G58780|AT1G79530|AT2G21660|AT1G21750…
59	0.0043808	5	15	830	22304	protein import into nucleus, docking	AT4G27640|AT2G31660|AT3G17340|AT3G59020|AT3G08943
9739	0.004746	13	107	830	22304	response to gibberellin stimulus	AT5G15230|AT5G44610|AT4G36880|AT5G51810|AT1G75750|AT2G37640|AT4G30270|AT1G79460|AT1G66350|AT5G14920|AT1G71030|AT5G67480|AT2G14900
51716	0.0052611	47	729	830	22304	cellular response to stimulus	AT5G15230|AT1G20620|AT4G03190|AT1G29900|AT4G33030|AT3G03520|AT2G32920|AT3G44320|AT1G10930|AT4G30270|AT1G09570|AT2G46970|AT2G19480|AT3G54960|AT1G21750|AT4G16780|AT1G04820|AT1G05180|AT4G28720|AT4G37980|AT2G40080|AT2G36490|AT2G22330|AT1G78300|AT1G66270|AT5G23570|AT1G71260|AT1G02340|AT2G27190|AT1G78570|AT4G14960|AT5G47370|AT3G05630|AT5G46330|AT1G29395|AT2G17520|AT1G79460|AT5G64330|AT1G66350|AT5G20410…
48869	0.0056256	32	435	830	22304	cellular developmental process	AT1G75780|AT5G44610|AT4G13750|AT2G34790|AT5G51810|AT2G06850|AT1G72150|AT1G72440|AT4G38400|AT2G37640|AT1G24260|AT5G02820|AT4G08150|AT5G22500|AT3G49110|AT4G35350|AT4G16780|AT5G28540|AT5G09810|AT1G20190|AT1G75500|AT2G38120|AT1G74560|AT1G75750|AT5G47370|AT3G18000|AT1G18800|AT4G05410|AT5G16910|AT4G33880|AT2G47000|AT4G14040
9416	0.0057259	33	455	830	22304	response to light stimulus	AT1G75780|AT1G20620|AT5G51810|AT2G06850|AT5G58960|AT2G04030|AT2G37640|AT5G04530|AT1G09570|AT3G15540|AT2G46970|AT4G32280|AT1G68050|AT3G49110|AT5G53980|AT4G36930|AT4G16780|AT1G65480|AT5G09810|AT2G40080|AT5G51100|AT2G42870|AT4G36880|AT1G02340|AT5G47370|AT3G12610|AT5G02200|AT1G15510|AT4G34250|AT5G64330|AT1G79440|AT4G03400|AT4G31500
51169	0.0058976	9	57	830	22304	nuclear transport	AT4G27640|AT2G31660|AT1G22740|AT2G21660|AT3G17340|AT3G59020|AT3G08943|AT1G33410|AT3G06720
6913	0.0058976	9	57	830	22304	nucleocytoplasmic transport	AT4G27640|AT2G31660|AT1G22740|AT2G21660|AT3G17340|AT3G59020|AT3G08943|AT1G33410|AT3G06720
10033	0.007009	61	1037	830	22304	response to organic substance	AT4G03190|AT5G51810|AT1G48130|AT5G14920|AT2G38750|AT5G18060|AT4G15910|AT4G16780|AT3G23050|AT5G67480|AT2G42680|AT3G61460|AT5G09810|AT4G28720|AT3G20470|AT1G14790|AT2G38120|AT5G44120|AT4G36880|AT1G78570|AT5G07010|AT1G75750|AT1G29395|AT1G69040|AT1G13260|AT1G28330|AT1G52920|AT1G77690|AT1G35160|AT1G33410|AT4G34770|AT4G33880|AT2G47000|AT5G15230|AT5G44610|AT3G01420|AT2G06850|AT2G19450|AT2G37640|AT4G05530…
9639	0.0071248	16	159	830	22304	response to red or far red light	AT4G36880|AT2G42870|AT1G02340|AT5G51810|AT5G58960|AT5G47370|AT2G37640|AT2G04030|AT5G02200|AT1G09570|AT2G46970|AT4G32280|AT4G31500|AT4G36930|AT4G16780|AT2G40080
6139	0.0071248	64	1104	830	22304	nucleobase, nucleoside, nucleotide and nucleic acid metabolic process	AT3G12460|AT3G21300|AT5G26880|AT4G26600|AT1G10930|AT5G02820|AT4G38780|AT3G55010|AT2G19480|AT2G47420|AT4G02400|AT1G51310|AT5G46920|AT2G42680|AT2G36490|AT1G27450|AT3G10690|AT4G25730|AT5G14580|AT1G78570|AT2G34640|AT5G52470|AT5G08600|AT3G58660|AT3G57660|AT5G64420|AT4G25630|AT3G13940|AT2G41340|AT3G11710|AT2G47990|AT1G30680|AT3G56330|AT3G12710|AT2G15400|AT3G11964|AT1G29940|AT2G21790|AT4G31210|AT1G08070…
9790	0.0083064	31	429	830	22304	embryonic development	AT4G00020|AT3G49170|AT1G10270|AT4G13750|AT2G34790|AT3G20440|AT2G19450|AT2G04030|AT2G15890|AT4G21020|AT4G00310|AT1G21750|AT4G15910|AT5G63420|AT1G23080|AT3G49240|AT4G01560|AT2G01200|AT5G60540|AT2G46140|AT2G42560|AT5G40480|AT5G56680|AT5G03800|AT4G28520|AT3G14900|AT3G53040|AT5G18820|AT1G44900|AT2G41260|AT5G44310
71669	0.0086119	14	131	830	22304	plant-type cell wall organization or biogenesis	AT1G23720|AT4G38400|AT2G37640|AT3G02230|AT1G10550|AT4G30270|AT2G21770|AT1G55850|AT1G26250|AT5G16910|AT3G28550|AT5G06700|AT1G75500|AT1G20190
34621	0.0086882	16	163	830	22304	cellular macromolecular complex subunit organization	AT1G74560|AT2G31660|AT4G27640|AT3G17340|AT3G08943|AT3G59020|AT3G51790|AT4G15770|AT2G19480|AT2G28720|AT4G26110|AT1G18800|AT3G08950|AT2G37470|AT4G25340|AT5G44340
16070	0.0086882	35	510	830	22304	RNA metabolic process	AT3G11964|AT3G21300|AT4G26600|AT5G26880|AT1G08070|AT1G55310|AT1G48920|AT4G38780|AT2G21660|AT2G47420|AT4G02400|AT1G51310|AT5G46920|AT3G57150|AT2G04530|AT5G23570|AT5G62190|AT4G25730|AT5G14580|AT3G04820|AT2G33430|AT2G34640|AT5G52470|AT5G08600|AT3G58660|AT1G15510|AT4G04670|AT4G25630|AT3G11710|AT2G47990|AT2G42710|AT3G56330|AT4G38890|AT2G29760|AT2G39670
9314	0.0086882	33	471	830	22304	response to radiation	AT1G75780|AT1G20620|AT5G51810|AT2G06850|AT5G58960|AT2G04030|AT2G37640|AT5G04530|AT1G09570|AT3G15540|AT2G46970|AT4G32280|AT1G68050|AT3G49110|AT5G53980|AT4G36930|AT4G16780|AT1G65480|AT5G09810|AT2G40080|AT5G51100|AT2G42870|AT4G36880|AT1G02340|AT5G47370|AT3G12610|AT5G02200|AT1G15510|AT4G34250|AT5G64330|AT1G79440|AT4G03400|AT4G31500
9607	0.0086882	37	550	830	22304	response to biotic stimulus	AT2G25110|AT5G40020|AT4G03190|AT3G01420|AT1G60960|AT2G19190|AT2G15890|AT1G70890|AT5G09590|AT4G15760|AT3G49110|AT3G26520|AT3G43790|AT2G15490|AT5G57685|AT3G14310|AT5G55450|AT4G37980|AT2G28790|AT2G22330|AT1G14790|AT2G38120|AT5G23570|AT5G58600|AT4G22300|AT5G46330|AT1G35260|AT2G17520|AT3G28740|AT4G39090|AT2G35980|AT1G20840|AT4G31500|AT5G57110|AT1G19320|AT4G34135|AT1G24020
48608	0.0090096	46	735	830	22304	reproductive structure development	AT3G49170|AT4G00020|AT4G03190|AT2G34790|AT5G51810|AT2G19450|AT3G20440|AT2G04030|AT2G15890|AT1G24260|AT1G48130|AT4G21020|AT4G00310|AT3G15540|AT3G58780|AT1G79530|AT2G21660|AT4G36930|AT1G21750|AT5G63420|AT1G65480|AT3G55510|AT3G49240|AT1G23080|AT4G01560|AT1G13710|AT2G01200|AT5G60540|AT1G04870|AT2G21540|AT2G40080|AT2G17420|AT2G46140|AT2G42560|AT5G40480|AT5G56680|AT1G30330|AT5G03800|AT4G28520|AT3G53040…
34660	0.0092497	18	198	830	22304	ncRNA metabolic process	AT2G04530|AT4G25730|AT3G04820|AT2G33430|AT5G52470|AT5G08600|AT4G26600|AT1G48920|AT4G04670|AT4G25630|AT3G11710|AT2G47420|AT2G47990|AT4G02400|AT1G51310|AT3G56330|AT4G38890|AT2G39670
19439	0.010635	5	19	830	22304	aromatic compound catabolic process	AT2G22330|AT3G10340|AT5G03260|AT2G30210|AT5G60020
34504	0.012118	7	40	830	22304	protein localization in nucleus	AT4G27640|AT2G31660|AT3G17340|AT3G59020|AT3G08943|AT5G02200|AT3G06720
6073	0.013362	12	108	830	22304	cellular glucan metabolic process	AT5G26570|AT4G14130|AT3G23730|AT5G64860|AT4G03210|AT4G15290|AT5G36870|AT1G55850|AT4G09020|AT1G11545|AT5G06700|AT4G30290
6364	0.013726	11	94	830	22304	rRNA processing	AT4G25630|AT4G25730|AT2G47420|AT2G47990|AT4G02400|AT2G33430|AT5G52470|AT5G08600|AT4G26600|AT2G39670|AT1G48920
16072	0.013726	11	94	830	22304	rRNA metabolic process	AT4G25630|AT4G25730|AT2G47420|AT2G47990|AT4G02400|AT2G33430|AT5G52470|AT5G08600|AT4G26600|AT2G39670|AT1G48920
5976	0.013726	15	156	830	22304	polysaccharide metabolic process	AT5G26570|AT5G64570|AT3G23730|AT4G03210|AT4G15290|AT1G68560|AT1G11545|AT4G09020|AT4G14130|AT5G64860|AT1G55850|AT5G36870|AT5G16910|AT5G06700|AT4G30290
40007	0.014705	22	279	830	22304	growth	AT2G17420|AT1G75780|AT4G03190|AT5G51810|AT2G06850|AT1G72150|AT4G38400|AT1G75750|AT5G47370|AT2G37640|AT3G18000|AT1G15510|AT1G10550|AT3G49110|AT4G16780|AT5G09810|AT5G16910|AT1G13710|AT2G47000|AT4G33880|AT1G75500|AT1G20190
44042	0.015841	12	111	830	22304	glucan metabolic process	AT5G26570|AT4G14130|AT3G23730|AT5G64860|AT4G03210|AT4G15290|AT5G36870|AT1G55850|AT4G09020|AT1G11545|AT5G06700|AT4G30290
3006	0.017882	49	829	830	22304	reproductive developmental process	AT4G00020|AT4G03190|AT5G51810|AT1G72150|AT3G20440|AT2G04030|AT1G48130|AT1G24260|AT4G36930|AT3G01640|AT5G63420|AT1G23080|AT3G49240|AT1G13710|AT4G01560|AT2G21540|AT1G04870|AT5G60540|AT2G46140|AT2G42560|AT5G40480|AT5G56680|AT5G03800|AT5G18820|AT1G52920|AT2G21770|AT5G44310|AT3G49170|AT2G34790|AT2G19450|AT2G15890|AT4G21020|AT4G00310|AT3G15540|AT3G58780|AT1G79530|AT2G21660|AT1G21750|AT3G55510|AT1G65480…
34976	0.01821	4	13	830	22304	response to endoplasmic reticulum stress	AT3G54960|AT1G21750|AT2G32920|AT2G17520
48316	0.018248	30	438	830	22304	seed development	AT4G00020|AT3G49170|AT2G34790|AT3G20440|AT2G19450|AT2G15890|AT2G04030|AT1G48130|AT4G21020|AT4G00310|AT1G21750|AT5G63420|AT1G23080|AT3G49240|AT4G01560|AT2G01200|AT5G60540|AT2G17420|AT2G46140|AT2G42560|AT5G40480|AT5G56680|AT5G03800|AT4G28520|AT3G53040|AT5G40420|AT5G18820|AT1G52920|AT2G21770|AT5G44310
42219	0.018518	5	22	830	22304	cellular amino acid derivative catabolic process	AT2G22330|AT1G79440|AT5G03260|AT2G30210|AT5G60020
10154	0.018518	31	459	830	22304	fruit development	AT4G00020|AT3G49170|AT2G34790|AT3G20440|AT2G19450|AT2G15890|AT2G04030|AT1G48130|AT4G21020|AT4G00310|AT4G36930|AT1G21750|AT5G63420|AT1G23080|AT3G49240|AT4G01560|AT2G01200|AT5G60540|AT2G17420|AT2G46140|AT2G42560|AT5G40480|AT5G56680|AT5G03800|AT4G28520|AT3G53040|AT5G40420|AT5G18820|AT1G52920|AT2G21770|AT5G44310
10015	0.018813	11	99	830	22304	root morphogenesis	AT1G74560|AT2G38120|AT1G77690|AT4G37070|AT1G18800|AT1G44900|AT5G55920|AT5G09810|AT5G16910|AT2G47000|AT4G33880
9063	0.019845	6	33	830	22304	cellular amino acid catabolic process	AT2G22330|AT3G10340|AT1G79440|AT3G30775|AT1G64660|AT4G33150
33554	0.019845	26	364	830	22304	cellular response to stress	AT1G20620|AT1G29900|AT4G33030|AT3G03520|AT2G32920|AT3G44320|AT1G10930|AT2G19480|AT3G54960|AT1G21750|AT1G05180|AT4G37980|AT2G36490|AT2G22330|AT1G66270|AT1G71260|AT2G27190|AT3G05630|AT5G46330|AT1G29395|AT2G17520|AT4G31500|AT5G20410|AT4G26110|AT5G43350|AT3G12710
7017	0.020671	11	101	830	22304	microtubule-based process	AT5G19780|AT2G29550|AT5G44610|AT5G12250|AT5G23860|AT1G20010|AT5G27000|AT4G14960|AT1G04820|AT5G44340|AT1G50010
60968	0.020671	2	2	830	22304	regulation of gene silencing	AT1G14790|AT2G36490
478	0.020671	2	2	830	22304	endonucleolytic cleavage involved in rRNA processing	AT2G33430|AT1G48920
469	0.020671	2	2	830	22304	cleavage involved in rRNA processing	AT2G33430|AT1G48920
10315	0.020671	2	2	830	22304	auxin efflux	AT1G78570|AT2G47000
9698	0.020671	13	133	830	22304	phenylpropanoid metabolic process	AT3G24503|AT1G78570|AT5G03260|AT3G50740|AT2G39430|AT4G23690|AT1G78600|AT1G71030|AT4G34230|AT2G30210|AT3G16920|AT4G34135|AT5G60020
32392	0.020671	4	14	830	22304	DNA geometric change	AT2G07690|AT2G21660|AT4G31210|AT1G44900
32508	0.020671	4	14	830	22304	DNA duplex unwinding	AT2G07690|AT2G21660|AT4G31210|AT1G44900
34754	0.020774	6	34	830	22304	cellular hormone metabolic process	AT2G22330|AT1G75450|AT4G31500|AT2G41510|AT5G19040|AT3G44310
19748	0.020899	24	330	830	22304	secondary metabolic process	AT2G22330|AT3G24503|AT5G51810|AT1G78570|AT3G50740|AT5G03260|AT2G39430|AT3G44320|AT1G17190|AT1G79460|AT1G17180|AT4G23690|AT3G09270|AT1G78600|AT4G31500|AT1G71030|AT1G78340|AT3G16410|AT1G78970|AT4G34230|AT4G34135|AT3G16920|AT2G30210|AT5G60020
42445	0.021321	9	73	830	22304	hormone metabolic process	AT2G22330|AT1G75450|AT4G31500|AT2G41510|AT5G19040|AT5G38970|AT4G05530|AT4G28720|AT3G44310
48589	0.02235	17	203	830	22304	developmental growth	AT1G75780|AT4G03190|AT5G51810|AT2G06850|AT1G72150|AT1G75750|AT4G38400|AT5G47370|AT2G37640|AT3G18000|AT3G49110|AT4G16780|AT5G09810|AT5G16910|AT2G47000|AT1G75500|AT1G20190
9310	0.022893	6	35	830	22304	amine catabolic process	AT2G22330|AT3G10340|AT1G79440|AT3G30775|AT1G64660|AT4G33150
9987	0.022893	315	7393	830	22304	cellular process	AT1G75780|AT1G72150|AT5G03260|AT4G26600|AT1G10930|AT1G10550|AT1G50010|AT3G55010|AT4G35350|AT2G41510|AT4G16780|AT1G55850|AT4G25340|AT4G28720|AT1G04870|AT1G75500|AT1G14790|AT2G38120|AT5G23860|AT1G22740|AT3G10690|AT2G38530|AT3G23730|AT4G10450|AT3G58660|AT3G57660|AT1G11545|AT1G07420|AT1G11000|AT1G33410|AT3G48260|AT4G33880|AT1G56300|AT5G62410|AT5G44610|AT1G06720|AT3G10020|AT5G20830|AT3G22460|AT4G16960…
16049	0.022893	19	240	830	22304	cell growth	AT2G17420|AT1G75780|AT5G51810|AT2G06850|AT1G72150|AT1G75750|AT4G38400|AT5G47370|AT2G37640|AT3G18000|AT1G10550|AT3G49110|AT4G16780|AT5G09810|AT5G16910|AT4G33880|AT2G47000|AT1G75500|AT1G20190
10876	0.023565	14	153	830	22304	lipid localization	AT5G55410|AT4G12510|AT4G12520|AT2G38530|AT5G27630|AT2G10940|AT5G40420|AT3G05420|AT3G22120|AT5G46890|AT1G12090|AT1G21360|AT5G46900|AT5G55450
6869	0.024247	13	137	830	22304	lipid transport	AT5G55410|AT4G12510|AT4G12520|AT2G38530|AT5G27630|AT2G10940|AT3G05420|AT3G22120|AT5G46890|AT1G12090|AT1G21360|AT5G46900|AT5G55450
8152	0.024281	293	6834	830	22304	metabolic process	AT5G03260|AT4G09500|AT4G26600|AT1G10930|AT3G55010|AT4G35350|AT2G41510|AT1G55850|AT4G28720|AT1G04870|AT4G33490|AT4G36880|AT5G60340|AT3G10690|AT2G43610|AT3G23730|AT5G13780|AT4G10450|AT3G58660|AT3G57660|AT1G11545|AT1G07420|AT3G10410|AT1G06080|AT3G48260|AT3G61820|AT1G56300|AT5G02540|AT3G10020|AT5G20830|AT3G22460|AT4G09020|AT1G55310|AT3G32030|AT1G71030|AT5G04130|AT3G03630|AT5G22470|AT4G34230|AT1G22360…
9606	0.024281	7	48	830	22304	tropism	AT5G64330|AT3G15540|AT2G38120|AT5G58960|AT3G23050|AT2G47000|AT1G09570
6606	0.028964	6	37	830	22304	protein import into nucleus	AT4G27640|AT2G31660|AT3G17340|AT3G59020|AT3G08943|AT3G06720
9637	0.029515	7	50	830	22304	response to blue light	AT5G64330|AT3G15540|AT1G68050|AT5G53980|AT1G02340|AT5G02200|AT1G09570
272	0.029515	5	26	830	22304	polysaccharide catabolic process	AT5G26570|AT5G64570|AT5G64860|AT1G68560|AT4G09020
10102	0.029515	5	26	830	22304	lateral root morphogenesis	AT1G74560|AT2G38120|AT1G77690|AT4G37070|AT1G18800
10101	0.029515	5	26	830	22304	post-embryonic root morphogenesis	AT1G74560|AT2G38120|AT1G77690|AT4G37070|AT1G18800
6265	0.029515	4	16	830	22304	DNA topological change	AT3G10690|AT5G04130|AT4G31210|AT5G02820
22414	0.030466	51	911	830	22304	reproductive process	AT4G00020|AT4G03190|AT5G51810|AT1G72150|AT3G20440|AT2G04030|AT1G48130|AT1G24260|AT4G36930|AT3G01640|AT5G63420|AT1G23080|AT3G49240|AT1G13710|AT4G01560|AT2G21540|AT1G04870|AT5G60540|AT2G46140|AT2G42560|AT5G40480|AT5G56680|AT5G03800|AT5G18820|AT1G52920|AT2G21770|AT5G44310|AT3G49170|AT2G34790|AT2G19450|AT2G15890|AT5G18280|AT4G21020|AT4G00310|AT3G15540|AT3G58780|AT1G79530|AT2G21660|AT1G21750|AT3G55510…
9630	0.031086	6	38	830	22304	gravitropism	AT3G15540|AT2G38120|AT5G58960|AT3G23050|AT2G47000|AT1G09570
6575	0.031111	18	231	830	22304	cellular amino acid derivative metabolic process	AT2G22330|AT3G24503|AT1G78570|AT3G50740|AT5G03260|AT3G18000|AT2G39430|AT4G23690|AT1G79440|AT1G78600|AT4G37770|AT4G31500|AT1G71030|AT4G34230|AT4G34135|AT2G30210|AT3G16920|AT5G60020
51707	0.032037	33	528	830	22304	response to other organism	AT2G25110|AT5G40020|AT4G03190|AT3G01420|AT1G60960|AT2G19190|AT2G15890|AT5G09590|AT4G15760|AT3G49110|AT3G26520|AT3G43790|AT2G15490|AT5G57685|AT3G14310|AT5G55450|AT4G37980|AT2G28790|AT2G22330|AT1G14790|AT2G38120|AT5G23570|AT5G58600|AT4G22300|AT5G46330|AT4G39090|AT3G28740|AT2G35980|AT1G20840|AT4G31500|AT5G57110|AT4G34135|AT1G19320
16036	0.033283	9	80	830	22304	cellular response to phosphate starvation	AT1G20620|AT1G66270|AT1G29900|AT5G20410|AT4G33030|AT2G27190|AT3G03520|AT5G43350|AT3G05630
51170	0.033766	6	39	830	22304	nuclear import	AT4G27640|AT2G31660|AT3G17340|AT3G59020|AT3G08943|AT3G06720
71496	0.033766	12	128	830	22304	cellular response to external stimulus	AT1G20620|AT1G66270|AT4G03190|AT1G29900|AT5G20410|AT4G33030|AT2G27190|AT3G03520|AT5G43350|AT3G05630|AT1G29395|AT3G44320
31668	0.033766	12	128	830	22304	cellular response to extracellular stimulus	AT1G20620|AT1G66270|AT4G03190|AT1G29900|AT5G20410|AT4G33030|AT2G27190|AT3G03520|AT5G43350|AT3G05630|AT1G29395|AT3G44320
9056	0.035552	39	660	830	22304	catabolic process	AT1G20620|AT1G75450|AT5G26570|AT4G03190|AT3G01420|AT5G64570|AT5G03260|AT3G44320|AT3G10850|AT4G09020|AT1G64660|AT1G17190|AT3G09270|AT1G68050|AT3G10340|AT5G05560|AT1G12000|AT1G79530|AT2G41510|AT2G43590|AT5G64860|AT5G08100|AT5G28540|AT2G30210|AT5G60020|AT4G01037|AT2G22330|AT2G43610|AT5G14580|AT5G47810|AT3G05630|AT1G68560|AT5G51530|AT1G17180|AT1G79440|AT3G30775|AT1G78340|AT3G16410|AT4G33150
8361	0.035552	19	254	830	22304	regulation of cell size	AT2G17420|AT1G75780|AT5G51810|AT2G06850|AT1G72150|AT1G75750|AT4G38400|AT5G47370|AT2G37640|AT3G18000|AT1G10550|AT3G49110|AT4G16780|AT5G09810|AT5G16910|AT4G33880|AT2G47000|AT1G75500|AT1G20190
32535	0.036078	19	255	830	22304	regulation of cellular component size	AT2G17420|AT1G75780|AT5G51810|AT2G06850|AT1G72150|AT1G75750|AT4G38400|AT5G47370|AT2G37640|AT3G18000|AT1G10550|AT3G49110|AT4G16780|AT5G09810|AT5G16910|AT4G33880|AT2G47000|AT1G75500|AT1G20190
90066	0.036078	19	255	830	22304	regulation of anatomical structure size	AT2G17420|AT1G75780|AT5G51810|AT2G06850|AT1G72150|AT1G75750|AT4G38400|AT5G47370|AT2G37640|AT3G18000|AT1G10550|AT3G49110|AT4G16780|AT5G09810|AT5G16910|AT4G33880|AT2G47000|AT1G75500|AT1G20190
9741	0.036078	7	53	830	22304	response to brassinosteroid stimulus	AT1G13260|AT1G78300|AT1G75750|AT1G35160|AT3G61460|AT4G28720|AT4G30270
8033	0.036078	6	40	830	22304	tRNA processing	AT2G04530|AT4G04670|AT3G04820|AT1G51310|AT3G56330|AT4G38890
42446	0.036078	6	40	830	22304	hormone biosynthetic process	AT2G22330|AT4G31500|AT5G19040|AT5G38970|AT4G28720|AT3G44310
31669	0.03696	11	114	830	22304	cellular response to nutrient levels	AT1G20620|AT1G66270|AT4G03190|AT1G29900|AT5G20410|AT4G33030|AT2G27190|AT3G03520|AT5G43350|AT3G05630|AT3G44320
71555	0.03696	14	165	830	22304	cell wall organization	AT2G22330|AT1G23720|AT1G53830|AT4G38400|AT2G37640|AT5G46330|AT1G10550|AT4G30270|AT4G31500|AT1G26250|AT2G26440|AT3G28550|AT2G43050|AT1G20190
65003	0.03718	16	201	830	22304	macromolecular complex assembly	AT1G74560|AT2G31660|AT4G27640|AT3G17340|AT3G08943|AT3G59020|AT3G51790|AT4G15770|AT2G19480|AT2G28720|AT4G26110|AT1G18800|AT3G08950|AT2G37470|AT4G25340|AT5G44340
10114	0.038195	7	54	830	22304	response to red light	AT4G32280|AT4G36880|AT4G31500|AT4G36930|AT2G37640|AT1G09570|AT2G40080
6725	0.038195	21	296	830	22304	cellular aromatic compound metabolic process	AT2G22330|AT1G75450|AT3G24503|AT1G27450|AT1G78570|AT3G50740|AT5G19040|AT5G03260|AT2G39430|AT3G44310|AT3G10340|AT4G23690|AT1G78600|AT4G31500|AT1G71030|AT2G41510|AT4G34230|AT4G34135|AT3G16920|AT2G30210|AT5G60020
9269	0.038787	4	18	830	22304	response to desiccation	AT2G46140|AT4G39090|AT1G05260|AT1G48130
3	0.038986	51	931	830	22304	reproduction	AT4G00020|AT4G03190|AT5G51810|AT1G72150|AT3G20440|AT2G04030|AT1G48130|AT1G24260|AT4G36930|AT3G01640|AT5G63420|AT1G23080|AT3G49240|AT1G13710|AT4G01560|AT2G21540|AT1G04870|AT5G60540|AT2G46140|AT2G42560|AT5G40480|AT5G56680|AT5G03800|AT5G18820|AT1G52920|AT2G21770|AT5G44310|AT3G49170|AT2G34790|AT2G19450|AT2G15890|AT5G18280|AT4G21020|AT4G00310|AT3G15540|AT3G58780|AT1G79530|AT2G21660|AT1G21750|AT3G55510…
45493	0.040117	2	3	830	22304	xylan catabolic process	AT5G64570|AT1G68560
9267	0.040117	10	100	830	22304	cellular response to starvation	AT1G20620|AT1G66270|AT1G29900|AT5G20410|AT4G33030|AT2G27190|AT3G03520|AT5G43350|AT3G05630|AT3G44320
6334	0.040117	7	55	830	22304	nucleosome assembly	AT1G74560|AT2G19480|AT2G28720|AT4G26110|AT1G18800|AT2G37470|AT4G25340
34728	0.040117	7	55	830	22304	nucleosome organization	AT1G74560|AT2G19480|AT2G28720|AT4G26110|AT1G18800|AT2G37470|AT4G25340
9553	0.041513	9	85	830	22304	embryo sac development	AT4G00020|AT4G00310|AT4G34200|AT3G60360|AT2G34790|AT2G47990|AT1G72440|AT5G28540|AT4G14040
51704	0.041513	40	694	830	22304	multi-organism process	AT2G25110|AT5G40020|AT4G03190|AT3G01420|AT1G60960|AT1G72150|AT2G19190|AT2G15890|AT5G18280|AT5G09590|AT4G15760|AT2G19480|AT3G49110|AT3G26520|AT3G01640|AT3G43790|AT2G15490|AT5G57685|AT3G14310|AT5G55450|AT4G37980|AT2G28790|AT2G17420|AT2G22330|AT1G14790|AT2G38120|AT5G23570|AT5G58600|AT4G22300|AT5G46330|AT3G18000|AT3G28740|AT4G39090|AT2G35980|AT1G20840|AT4G31500|AT5G57110|AT3G44750|AT1G19320|AT4G34135
10197	0.044787	4	19	830	22304	polar nucleus fusion	AT2G34790|AT1G72440|AT5G28540|AT4G14040
31497	0.046975	7	57	830	22304	chromatin assembly	AT1G74560|AT2G19480|AT2G28720|AT4G26110|AT1G18800|AT2G37470|AT4G25340
6268	0.046975	3	10	830	22304	DNA unwinding involved in replication	AT2G07690|AT4G31210|AT1G44900
9684	0.046975	3	10	830	22304	indoleacetic acid biosynthetic process	AT2G22330|AT4G31500|AT3G44310

## Sheet: GO_phyB down
Downregulated GO categories in phyB (compared to WT)
Legend: GO-ID=Gene onthology category identification number; corr p-value=corrected p-value according to hypergeometric test with Benjamini & Hochberg’s FDR correction;
x=number of genes annotated to a certain GO class in the genotype; n=number of genes in the TAIR10 reference set annotated to a certain GO class; X=total number of genes up or downregulated in the genotype; N= total number of genes in the TAIR10 reference set.
GO-ID	corr p-value	x	n	X	N	Description	Genes in test set
15979	9.6793e-69	81	113	1394	22304	photosynthesis	AT3G47470|AT1G11750|AT1G29920|AT2G46820|AT2G20260|AT3G62410|AT1G45474|AT1G19150|AT1G15820|AT3G01440|AT4G28660|AT3G16250|AT5G66570|AT4G03280|AT2G47940|AT4G01050|AT2G05070|AT4G22890|AT3G55330|AT5G01530|AT1G08380|AT2G18790|AT1G52230|AT4G02770|AT3G60370|AT1G29930|AT1G06680|AT3G54890|AT2G21970|AT5G49740|AT1G55670|AT5G54270|AT1G15980|AT2G01590|AT4G09650|AT4G10340|AT1G18730|AT2G34430|AT4G18370|AT3G27925…
19684	1.208e-40	47	63	1394	22304	photosynthesis, light reaction	AT2G46820|AT1G45474|AT3G54050|AT5G08410|AT3G01440|AT3G16250|AT2G20890|AT5G66570|AT4G03280|AT2G47940|AT4G01050|AT1G64770|AT2G05070|AT2G34420|AT1G54780|AT4G04640|AT4G22890|AT1G08380|AT5G52100|AT1G29910|AT4G12800|AT3G60370|AT1G61520|AT1G06680|AT3G54890|AT1G60950|AT2G21970|AT5G49740|AT1G55670|AT1G79040|AT4G27800|AT1G15980|AT2G01590|AT4G09650|AT5G66190|AT1G18730|AT2G34430|AT5G64040|AT4G18370|AT3G27925…
6091	3.2746e-26	64	199	1394	22304	generation of precursor metabolites and energy	AT2G46820|AT1G45474|AT1G32440|AT3G01440|AT4G26530|AT5G66570|AT3G16250|AT4G03280|AT2G42600|AT5G50210|AT2G47940|AT4G01050|AT2G05070|AT4G22890|AT1G08380|AT3G60370|AT1G06680|AT3G54890|AT2G21970|AT5G49740|AT1G55670|AT1G15980|AT5G58330|AT2G01590|AT4G09650|AT2G34430|AT1G18730|AT4G18370|AT3G27925|AT1G70760|AT1G12900|AT3G61470|AT3G54050|AT5G08410|AT2G31040|AT4G34720|AT1G42970|AT2G20890|AT1G64770|AT1G54780…
50896	3.5792e-23	343	3207	1394	22304	response to stimulus	AT3G02870|AT3G26810|AT5G56080|AT4G17500|AT2G32680|AT5G15960|AT4G26850|AT1G19150|AT3G14930|AT3G09600|AT1G48030|AT2G04880|AT5G64290|AT1G19250|AT3G61220|AT3G17800|AT4G35090|AT1G51760|AT1G77490|AT3G57260|AT2G22240|AT3G01480|AT3G50970|AT1G09340|AT5G60600|AT4G34350|AT5G01530|AT4G32260|AT5G49230|AT5G59080|AT1G73660|AT5G38850|AT1G33960|AT3G56400|AT1G53670|AT3G02885|AT5G14740|AT3G14210|AT1G67090|AT3G44480…
9416	1.1064e-18	87	455	1394	22304	response to light stimulus	AT5G67385|AT1G29920|AT1G08810|AT3G62410|AT5G15960|AT1G19150|AT3G08010|AT1G15820|AT1G48030|AT2G39730|AT4G25050|AT4G32770|AT5G38410|AT3G17800|AT5G66570|AT5G24120|AT4G03280|AT4G35090|AT4G27430|AT3G26490|AT3G59220|AT5G58140|AT2G22240|AT5G01530|AT2G18790|AT5G49230|AT5G25830|AT3G54890|AT1G06040|AT3G59060|AT5G38420|AT5G02120|AT4G15480|AT4G10340|AT1G67090|AT4G14690|AT2G30950|AT4G34190|AT5G13930|AT5G05410…
9767	6.831e-18	20	25	1394	22304	photosynthetic electron transport chain	AT2G46820|AT3G54050|AT1G60950|AT5G49740|AT1G55670|AT4G27800|AT1G15980|AT3G16250|AT2G01590|AT4G09650|AT4G03280|AT1G18730|AT5G66190|AT4G01050|AT1G64770|AT5G64040|AT4G04640|AT1G70760|AT4G22890|AT2G05620
9314	8.3309e-18	87	471	1394	22304	response to radiation	AT5G67385|AT1G29920|AT1G08810|AT3G62410|AT5G15960|AT1G19150|AT3G08010|AT1G15820|AT1G48030|AT2G39730|AT4G25050|AT4G32770|AT5G38410|AT3G17800|AT5G66570|AT5G24120|AT4G03280|AT4G35090|AT4G27430|AT3G26490|AT3G59220|AT5G58140|AT2G22240|AT5G01530|AT2G18790|AT5G49230|AT5G25830|AT3G54890|AT1G06040|AT3G59060|AT5G38420|AT5G02120|AT4G15480|AT4G10340|AT1G67090|AT4G14690|AT2G30950|AT4G34190|AT5G13930|AT5G05410…
9628	6.1041e-17	154	1168	1394	22304	response to abiotic stimulus	AT1G29920|AT3G02870|AT3G23920|AT3G62410|AT5G15960|AT4G26850|AT1G19150|AT3G09600|AT1G48030|AT1G03680|AT1G52890|AT3G17800|AT5G05580|AT4G35090|AT3G26490|AT3G57260|AT5G58140|AT3G50970|AT3G25760|AT2G22240|AT1G09340|AT5G01530|AT2G18790|AT5G49230|AT3G63520|AT1G73660|AT4G38840|AT3G59060|AT3G14210|AT5G40390|AT1G67090|AT4G24670|AT3G25770|AT4G37930|AT5G13930|AT1G65930|AT1G73990|AT4G30650|AT3G54050|AT1G44575…
42440	6.0408e-16	34	92	1394	22304	pigment metabolic process	AT4G37000|AT4G25700|AT1G31800|AT1G63970|AT1G74470|AT4G27430|AT5G18660|AT4G14210|AT3G11945|AT3G59400|AT4G25080|AT5G13630|AT4G18480|AT5G52570|AT5G61670|AT2G30390|AT1G03630|AT3G29590|AT2G26550|AT4G15560|AT4G27440|AT5G45930|AT1G30530|AT3G10230|AT1G56650|AT5G17230|AT5G42800|AT1G19670|AT5G67030|AT2G36790|AT5G57030|AT1G44446|AT4G22880|AT3G56940
46148	6.0408e-16	31	76	1394	22304	pigment biosynthetic process	AT4G25700|AT1G31800|AT1G63970|AT1G74470|AT4G27430|AT5G18660|AT3G11945|AT4G14210|AT3G59400|AT4G25080|AT5G13630|AT4G18480|AT5G52570|AT5G61670|AT2G30390|AT1G03630|AT3G29590|AT4G15560|AT4G27440|AT5G45930|AT1G30530|AT3G10230|AT1G56650|AT5G17230|AT5G42800|AT5G67030|AT2G36790|AT5G57030|AT1G44446|AT4G22880|AT3G56940
8152	1.0727e-15	573	6834	1394	22304	metabolic process	AT2G35660|AT2G20260|AT5G56080|AT1G45474|AT4G26850|AT5G36790|AT5G14060|AT4G35090|AT3G25560|AT5G10170|AT2G18230|AT1G20650|AT1G09340|AT1G32780|AT2G46720|AT3G25570|AT5G11020|AT3G27925|AT1G68320|AT5G13930|AT1G47580|AT3G26830|AT1G14150|AT4G34620|AT2G38230|AT2G31040|AT1G42970|AT1G80640|AT4G13830|AT1G05470|AT4G10060|AT1G32990|AT3G10970|AT2G28210|AT3G13672|AT4G11830|AT5G14320|AT2G34180|AT5G18670|AT5G21326…
9765	1.7393e-15	17	21	1394	22304	photosynthesis, light harvesting	AT1G29910|AT1G61520|AT1G45474|AT3G54890|AT2G21970|AT2G34430|AT2G47940|AT4G18370|AT2G05070|AT1G54780|AT2G34420|AT3G27925|AT5G57030|AT3G61470|AT1G50250|AT1G03600|AT1G08380
44237	1.0199e-12	461	5407	1394	22304	cellular metabolic process	AT2G20260|AT1G45474|AT5G56080|AT4G26850|AT5G14060|AT4G35090|AT3G25560|AT5G10170|AT2G18230|AT1G20650|AT1G09340|AT2G46720|AT3G25570|AT5G11020|AT3G27925|AT1G68320|AT5G13930|AT1G47580|AT3G26830|AT1G14150|AT4G34620|AT2G38230|AT2G31040|AT1G42970|AT1G80640|AT1G05470|AT4G13830|AT4G10060|AT1G32990|AT2G28210|AT3G13672|AT4G11830|AT5G14320|AT2G34180|AT5G21326|AT5G49660|AT2G01020|AT5G44520|AT2G40100|AT4G27440…
9773	2.0139e-12	13	15	1394	22304	photosynthetic electron transport in photosystem I	AT2G46820|AT3G54050|AT1G55670|AT1G15980|AT2G01590|AT3G16250|AT4G09650|AT1G18730|AT1G64770|AT5G64040|AT1G70760|AT4G22890|AT2G05620
22900	6.9557e-12	23	56	1394	22304	electron transport chain	AT2G46820|AT3G54050|AT1G60950|AT5G49740|AT1G55670|AT3G15840|AT4G27800|AT1G15980|AT3G16250|AT2G01590|AT4G09650|AT4G03280|AT1G18730|AT5G66190|AT4G14890|AT4G01050|AT1G64770|AT5G64040|AT4G04640|AT1G70760|AT4G22890|AT2G05620|AT1G32550
9617	1.4527e-11	49	241	1394	22304	response to bacterium	AT5G24530|AT3G26810|AT4G26850|AT5G13320|AT2G39730|AT1G19250|AT5G66570|AT4G03280|AT4G01050|AT3G01480|AT2G22240|AT1G09340|AT5G60600|AT4G32260|AT1G06680|AT1G33960|AT4G35450|AT3G56400|AT5G14740|AT1G55020|AT3G14210|AT4G09650|AT3G01500|AT1G65930|AT3G55800|AT3G62030|AT3G26830|AT5G44510|AT5G06290|AT5G47220|AT3G52430|AT1G32060|AT1G74710|AT1G20020|AT3G04790|AT1G01580|AT3G45860|AT3G15210|AT5G46470|AT4G19690…
51186	2.1122e-11	46	219	1394	22304	cofactor metabolic process	AT4G37000|AT1G63970|AT2G27490|AT1G30520|AT5G08410|AT2G23420|AT1G74470|AT4G25910|AT4G32770|AT5G50210|AT2G42600|AT4G27430|AT5G01410|AT5G18660|AT3G11945|AT1G74710|AT3G59400|AT4G25080|AT5G13630|AT4G18480|AT2G40490|AT2G30390|AT1G03630|AT1G55670|AT5G44520|AT2G26550|AT2G21330|AT4G15560|AT1G17050|AT1G04640|AT4G27440|AT5G45930|AT3G07270|AT3G54660|AT1G60550|AT1G19670|AT5G14760|AT1G78510|AT4G01690|AT4G38970…
6950	2.1122e-11	194	1853	1394	22304	response to stress	AT3G02870|AT2G32680|AT4G26850|AT5G15960|AT3G09600|AT1G19250|AT3G61220|AT4G35090|AT1G51760|AT3G57260|AT1G77490|AT3G50970|AT3G01480|AT2G22240|AT5G60600|AT1G09340|AT4G32260|AT5G59080|AT5G49230|AT1G73660|AT5G38850|AT1G53670|AT3G56400|AT5G14740|AT3G14210|AT1G67090|AT3G44480|AT1G68320|AT3G53260|AT1G70660|AT5G13930|AT1G65930|AT1G80850|AT3G26830|AT4G30650|AT4G36990|AT5G44510|AT2G16500|AT5G56550|AT1G42970…
9987	1.2933e-10	583	7393	1394	22304	cellular process	AT2G20260|AT5G56080|AT1G45474|AT5G15960|AT4G26850|AT5G14060|AT4G35090|AT3G25560|AT5G10170|AT2G18230|AT1G20650|AT1G09340|AT5G49230|AT2G46720|AT5G38850|AT3G25570|AT5G11020|AT3G27925|AT1G68320|AT5G13930|AT1G47580|AT3G26830|AT1G14150|AT2G01290|AT4G34620|AT2G38230|AT2G31040|AT4G16370|AT1G42970|AT1G80640|AT4G13830|AT1G05470|AT4G10060|AT1G32990|AT2G28210|AT3G13672|AT4G11830|AT2G17780|AT5G14320|AT2G34180…
44281	2.2991e-10	141	1248	1394	22304	small molecule metabolic process	AT5G24530|AT3G02870|AT5G56080|AT1G32440|AT4G26850|AT5G14060|AT4G26530|AT5G05580|AT5G10170|AT3G25760|AT2G22240|AT5G60600|AT4G34350|AT2G18790|AT5G62790|AT2G46720|AT1G55670|AT3G59060|AT3G13610|AT1G17050|AT5G58330|AT1G30530|AT5G40390|AT3G25570|AT1G71340|AT1G60550|AT5G42800|AT4G08870|AT1G68320|AT4G24670|AT3G25770|AT4G37930|AT3G53260|AT5G16240|AT5G08640|AT5G13930|AT1G62960|AT1G65930|AT3G54050|AT4G23600…
15994	2.2991e-10	18	39	1394	22304	chlorophyll metabolic process	AT4G37000|AT1G03630|AT1G63970|AT4G15560|AT1G74470|AT4G32770|AT4G27440|AT5G45930|AT4G27430|AT5G01410|AT1G19670|AT5G18660|AT3G59400|AT4G25080|AT1G44446|AT5G13630|AT4G18480|AT3G56940
6778	2.5506e-10	22	60	1394	22304	porphyrin metabolic process	AT4G37000|AT2G40490|AT2G30390|AT1G03630|AT1G63970|AT2G26550|AT4G15560|AT1G74470|AT4G32770|AT4G27440|AT5G45930|AT4G27430|AT5G01410|AT1G19670|AT5G18660|AT4G01690|AT3G59400|AT4G25080|AT1G44446|AT5G13630|AT3G56940|AT4G18480
42221	3.0636e-10	178	1710	1394	22304	response to chemical stimulus	AT3G26810|AT2G25080|AT3G23920|AT4G12000|AT5G56080|AT3G62410|AT4G17500|AT5G15960|AT4G26850|AT3G14930|AT3G09600|AT1G48030|AT2G04880|AT3G61250|AT1G03680|AT1G52890|AT1G28480|AT2G46690|AT4G35090|AT2G14610|AT4G00880|AT1G77490|AT2G22240|AT3G25760|AT3G50970|AT2G45900|AT5G60600|AT4G34350|AT2G18790|AT5G49230|AT5G59080|AT3G63520|AT2G29940|AT5G62790|AT4G38840|AT3G56400|AT1G53670|AT3G02885|AT1G56150|AT5G13370…
33013	5.0223e-10	22	62	1394	22304	tetrapyrrole metabolic process	AT4G37000|AT2G40490|AT2G30390|AT1G03630|AT1G63970|AT2G26550|AT4G15560|AT1G74470|AT4G32770|AT4G27440|AT5G45930|AT4G27430|AT5G01410|AT1G19670|AT5G18660|AT4G01690|AT3G59400|AT4G25080|AT1G44446|AT5G13630|AT3G56940|AT4G18480
42742	8.349e-10	40	193	1394	22304	defense response to bacterium	AT3G55800|AT3G62030|AT4G26850|AT5G13320|AT5G44510|AT5G47220|AT5G06290|AT2G39730|AT3G52430|AT1G19250|AT5G66570|AT4G03280|AT1G32060|AT4G01050|AT1G20020|AT1G74710|AT3G04790|AT2G22240|AT3G01480|AT1G09340|AT4G32260|AT1G06680|AT4G35450|AT3G15210|AT3G56400|AT3G45860|AT5G46470|AT1G19180|AT5G14740|AT1G55020|AT3G14210|AT4G09650|AT5G66190|AT1G13440|AT3G01500|AT5G67330|AT2G30770|AT4G14400|AT4G37460|AT1G65930
44283	1.0208e-09	84	622	1394	22304	small molecule biosynthetic process	AT5G24530|AT3G02870|AT5G56080|AT1G32440|AT4G26850|AT4G25050|AT4G32770|AT5G14060|AT4G08040|AT5G50210|AT5G05580|AT5G10170|AT3G11170|AT4G27430|AT5G28840|AT5G64300|AT2G22240|AT3G25760|AT5G23940|AT1G43800|AT2G46720|AT3G19450|AT3G59060|AT1G55020|AT3G13610|AT4G39800|AT1G30530|AT5G40390|AT3G25570|AT1G56650|AT1G60550|AT5G42800|AT4G39540|AT3G25770|AT1G68320|AT4G24670|AT3G53260|AT5G08640|AT5G13930|AT1G65870…
51707	1.0984e-09	75	528	1394	22304	response to other organism	AT5G24530|AT3G26810|AT4G37000|AT4G26850|AT5G13320|AT2G39730|AT5G64290|AT1G19250|AT5G66570|AT4G03280|AT4G01050|AT2G14610|AT2G29650|AT3G57260|AT2G22240|AT3G01480|AT3G50970|AT1G09340|AT5G60600|AT4G32260|AT1G06680|AT2G46450|AT1G33960|AT2G03070|AT4G35450|AT3G56400|AT5G14740|AT1G55020|AT3G14210|AT1G59740|AT4G09650|AT3G01500|AT3G44480|AT5G13740|AT1G65930|AT1G58340|AT3G12500|AT3G55800|AT3G62030|AT4G30650…
9607	2.9686e-09	76	550	1394	22304	response to biotic stimulus	AT5G24530|AT3G26810|AT4G37000|AT4G26850|AT5G13320|AT2G39730|AT5G64290|AT1G19250|AT5G66570|AT4G03280|AT4G01050|AT2G14610|AT2G29650|AT3G57260|AT2G22240|AT3G01480|AT3G50970|AT1G09340|AT5G60600|AT4G32260|AT1G06680|AT2G46450|AT1G33960|AT2G03070|AT4G35450|AT3G56400|AT5G14740|AT1G55020|AT3G14210|AT1G59740|AT4G09650|AT3G01500|AT3G44480|AT5G13740|AT1G35310|AT1G65930|AT1G58340|AT3G12500|AT3G55800|AT3G62030…
15995	3.0564e-09	14	26	1394	22304	chlorophyll biosynthetic process	AT1G63970|AT1G03630|AT4G15560|AT1G74470|AT4G27440|AT5G45930|AT4G27430|AT5G18660|AT3G59400|AT4G25080|AT1G44446|AT5G13630|AT4G18480|AT3G56940
51188	9.1387e-09	31	135	1394	22304	cofactor biosynthetic process	AT2G27490|AT1G63970|AT1G30520|AT5G08410|AT2G23420|AT1G74470|AT4G25910|AT5G50210|AT4G27430|AT5G18660|AT1G74710|AT3G11945|AT3G59400|AT4G25080|AT5G13630|AT4G18480|AT2G40490|AT2G30390|AT1G03630|AT2G26550|AT4G15560|AT1G17050|AT4G27440|AT5G45930|AT3G07270|AT1G60550|AT1G78510|AT5G14760|AT4G01690|AT1G44446|AT3G56940
16116	9.8272e-09	14	28	1394	22304	carotenoid metabolic process	AT3G63520|AT5G52570|AT5G61670|AT4G25700|AT1G31800|AT1G63970|AT4G32770|AT3G10230|AT5G17230|AT1G67080|AT5G57030|AT5G67030|AT3G11945|AT4G14210
16108	9.8272e-09	14	28	1394	22304	tetraterpenoid metabolic process	AT3G63520|AT5G52570|AT5G61670|AT4G25700|AT1G31800|AT1G63970|AT4G32770|AT3G10230|AT5G17230|AT1G67080|AT5G57030|AT5G67030|AT3G11945|AT4G14210
33014	9.8272e-09	18	48	1394	22304	tetrapyrrole biosynthetic process	AT2G40490|AT2G30390|AT1G03630|AT1G63970|AT2G26550|AT4G15560|AT1G74470|AT4G27440|AT5G45930|AT4G27430|AT5G18660|AT4G01690|AT3G59400|AT4G25080|AT1G44446|AT5G13630|AT3G56940|AT4G18480
55114	9.8272e-09	31	136	1394	22304	oxidation reduction	AT2G46820|AT3G54050|AT3G16250|AT4G03280|AT4G01050|AT1G64770|AT4G04640|AT3G01210|AT4G22890|AT1G20020|AT1G71500|AT1G32780|AT1G60950|AT5G49740|AT3G15840|AT4G27800|AT1G55670|AT1G14345|AT1G15980|AT2G01590|AT4G09650|AT1G22430|AT1G18730|AT5G66190|AT4G14890|AT5G64040|AT4G25650|AT1G70760|AT2G05620|AT1G32350|AT1G32550
6779	1.7215e-08	17	44	1394	22304	porphyrin biosynthetic process	AT2G40490|AT2G30390|AT1G03630|AT1G63970|AT4G15560|AT1G74470|AT4G27440|AT5G45930|AT4G27430|AT5G18660|AT4G01690|AT3G59400|AT4G25080|AT1G44446|AT5G13630|AT4G18480|AT3G56940
9637	2.0058e-08	18	50	1394	22304	response to blue light	AT1G29920|AT3G54890|AT1G19150|AT3G27690|AT3G08940|AT2G40100|AT5G38410|AT5G38420|AT5G24120|AT4G10340|AT2G30520|AT1G67090|AT2G05100|AT3G59220|AT5G58140|AT5G01530|AT2G18790|AT5G49230
6952	3.1654e-08	81	637	1394	22304	defense response	AT4G37000|AT1G31580|AT2G32680|AT2G02130|AT4G26850|AT5G13320|AT2G39730|AT1G19250|AT3G61220|AT5G66570|AT1G66100|AT4G03280|AT4G01050|AT2G14610|AT3G25010|AT3G57260|AT2G22240|AT3G01480|AT3G50970|AT1G09340|AT5G60600|AT4G32260|AT1G06680|AT5G38850|AT2G03070|AT4G35450|AT3G56400|AT2G35930|AT5G14740|AT1G55020|AT3G14210|AT4G09650|AT5G45060|AT3G01500|AT3G44480|AT4G37930|AT3G53260|AT4G24770|AT1G65870|AT1G35310…
19748	6.9694e-08	51	330	1394	22304	secondary metabolic process	AT5G24530|AT1G63970|AT4G32770|AT4G27430|AT3G11945|AT4G14210|AT1G10360|AT2G18790|AT3G63520|AT5G52570|AT3G21500|AT5G61670|AT3G19450|AT3G13610|AT3G14210|AT1G30530|AT3G21780|AT3G10230|AT1G56650|AT5G17230|AT5G42800|AT1G68320|AT3G53260|AT5G13930|AT5G08640|AT1G65870|AT5G25980|AT3G26830|AT4G25700|AT1G31800|AT1G61120|AT1G67080|AT3G51420|AT2G22990|AT2G41290|AT2G29460|AT5G11380|AT3G51240|AT3G29590|AT4G36220…
71704	6.9694e-08	8	9	1394	22304	organic substance metabolic process	AT3G55800|AT2G21170|AT1G67090|AT3G62410|AT5G38410|AT3G26650|AT5G38420|AT1G42970
15977	6.9694e-08	8	9	1394	22304	carbon fixation	AT3G55800|AT2G21170|AT1G67090|AT3G62410|AT5G38410|AT3G26650|AT5G38420|AT1G42970
10114	7.4392e-08	18	54	1394	22304	response to red light	AT1G29920|AT3G54890|AT1G19150|AT3G27690|AT3G08940|AT2G43010|AT2G40100|AT5G38410|AT5G38420|AT5G24120|AT4G10340|AT2G05100|AT1G67090|AT4G14690|AT5G67030|AT5G01530|AT2G18790|AT5G49230
9657	8.732e-08	25	102	1394	22304	plastid organization	AT1G11750|AT2G21170|AT3G08010|AT3G17040|AT2G28800|AT1G75100|AT4G25910|AT1G65260|AT2G20890|AT5G10490|AT1G42550|AT2G20570|AT5G10470|AT5G44190|AT5G58140|AT1G09340|AT2G32480|AT5G50920|AT5G61670|AT1G62750|AT2G21280|AT3G25690|AT4G31780|AT5G23120|AT2G30950
44262	3.015e-07	59	428	1394	22304	cellular carbohydrate metabolic process	AT3G02870|AT3G23920|AT1G32440|AT1G67880|AT1G63970|AT2G32530|AT4G24000|AT3G17770|AT4G26530|AT3G01510|AT5G10170|AT2G22240|AT4G34350|AT5G60600|AT1G43670|AT1G32900|AT5G62790|AT4G22590|AT5G10100|AT1G07110|AT5G58330|AT3G14210|AT4G39800|AT5G40390|AT1G71340|AT5G24300|AT1G12900|AT3G16910|AT4G38970|AT5G03650|AT3G55800|AT5G25980|AT2G21170|AT3G54050|AT5G48300|AT4G17090|AT1G42970|AT1G05470|AT3G27540|AT1G11720…
16117	3.4342e-07	11	21	1394	22304	carotenoid biosynthetic process	AT5G52570|AT5G61670|AT3G10230|AT5G17230|AT1G31800|AT4G25700|AT5G67030|AT1G63970|AT5G57030|AT4G14210|AT3G11945
16109	3.4342e-07	11	21	1394	22304	tetraterpenoid biosynthetic process	AT5G52570|AT5G61670|AT3G10230|AT5G17230|AT1G31800|AT4G25700|AT5G67030|AT1G63970|AT5G57030|AT4G14210|AT3G11945
18130	6.2128e-07	26	120	1394	22304	heterocycle biosynthetic process	AT5G56080|AT1G63970|AT5G08410|AT1G74470|AT4G27430|AT5G18660|AT3G59400|AT5G51110|AT4G25080|AT5G13630|AT4G18480|AT1G56430|AT5G04950|AT3G55610|AT2G40490|AT2G30390|AT1G03630|AT2G26550|AT4G15560|AT4G27440|AT3G07270|AT5G45930|AT5G38530|AT4G01690|AT1G44446|AT3G56940
10033	1.7233e-06	109	1037	1394	22304	response to organic substance	AT3G26810|AT3G62410|AT4G17500|AT4G26850|AT5G15960|AT3G09600|AT3G61250|AT2G04880|AT1G28480|AT2G46690|AT4G00880|AT3G50970|AT2G22240|AT5G60600|AT2G45900|AT2G18790|AT4G38840|AT3G02885|AT3G56400|AT1G56150|AT5G13370|AT4G25000|AT3G18710|AT1G68320|AT4G24670|AT5G13930|AT3G22060|AT2G46510|AT4G34760|AT3G26830|AT3G29350|AT3G11280|AT4G23600|AT1G42970|AT2G20890|AT1G05470|AT1G61120|AT5G59450|AT2G32690|AT3G45860…
44271	2.1809e-06	52	378	1394	22304	cellular nitrogen compound biosynthetic process	AT5G56080|AT1G63970|AT1G74470|AT5G14060|AT5G50210|AT4G27430|AT5G64300|AT5G18660|AT5G51110|AT2G40490|AT2G26550|AT3G07270|AT5G45930|AT3G25570|AT4G39540|AT4G24670|AT2G43750|AT3G62030|AT3G26830|AT5G43850|AT2G23420|AT4G02120|AT2G31040|AT4G34720|AT5G59750|AT4G04640|AT3G51420|AT3G61440|AT3G59400|AT4G25080|AT5G13630|AT4G18480|AT3G29200|AT2G41290|AT1G56430|AT5G52100|AT5G04950|AT2G35390|AT3G55610|AT2G30390…
16122	2.6083e-06	8	12	1394	22304	xanthophyll metabolic process	AT3G63520|AT5G52570|AT1G31800|AT4G25700|AT5G67030|AT5G57030|AT1G67080|AT4G32770
6066	2.6083e-06	34	200	1394	22304	alcohol metabolic process	AT3G02870|AT2G21170|AT3G54050|AT1G32440|AT1G63970|AT3G17770|AT4G26530|AT1G42970|AT1G05470|AT5G10170|AT4G37760|AT2G22240|AT5G60600|AT4G34350|AT1G43670|AT5G62790|AT3G12780|AT5G44520|AT4G15560|AT2G21330|AT1G07110|AT5G58330|AT4G39800|AT3G26650|AT5G40390|AT1G71340|AT1G13440|AT4G29220|AT1G12900|AT4G38970|AT5G24420|AT1G66970|AT1G17650|AT5G35790
10218	2.6083e-06	14	41	1394	22304	response to far red light	AT1G29920|AT3G54890|AT1G19150|AT3G27690|AT3G08940|AT2G40100|AT5G38410|AT5G38420|AT5G24120|AT4G10340|AT1G67090|AT2G05100|AT4G14690|AT5G01530
42180	3.3789e-06	74	630	1394	22304	cellular ketone metabolic process	AT3G02870|AT5G56080|AT1G32440|AT4G26850|AT1G63970|AT5G13320|AT4G25050|AT2G04842|AT4G32770|AT5G14060|AT4G08040|AT5G05580|AT3G11170|AT5G28840|AT3G25760|AT5G60600|AT4G34350|AT2G18790|AT5G23940|AT1G43800|AT5G62790|AT2G46720|AT3G59060|AT1G55020|AT1G17050|AT5G58330|AT1G04640|AT3G21780|AT3G07270|AT1G32470|AT5G35630|AT1G60550|AT4G39540|AT1G68320|AT4G24670|AT3G25770|AT3G16910|AT4G37930|AT5G16240|AT5G13930…
5996	4.7108e-06	24	116	1394	22304	monosaccharide metabolic process	AT2G21170|AT5G62790|AT3G12780|AT3G54050|AT1G32440|AT1G63970|AT5G44520|AT1G07110|AT2G21330|AT4G15560|AT5G58330|AT4G26530|AT3G26650|AT1G42970|AT1G13440|AT4G29220|AT1G12900|AT4G38970|AT5G24420|AT5G60600|AT1G17650|AT4G34350|AT1G43670|AT5G35790
44275	6.9564e-06	22	102	1394	22304	cellular carbohydrate catabolic process	AT3G23920|AT5G25980|AT2G21170|AT3G12780|AT1G32440|AT5G44520|AT2G21330|AT4G17090|AT5G58330|AT4G26530|AT3G14210|AT3G26650|AT1G42970|AT3G01510|AT1G13440|AT4G29220|AT1G12900|AT4G38970|AT5G24420|AT1G17650|AT5G35790|AT5G26000
16052	7.9198e-06	23	111	1394	22304	carbohydrate catabolic process	AT3G23920|AT5G25980|AT2G21170|AT5G18670|AT3G12780|AT1G32440|AT5G44520|AT2G21330|AT4G17090|AT5G58330|AT4G26530|AT3G14210|AT3G26650|AT1G42970|AT3G01510|AT1G13440|AT4G29220|AT1G12900|AT4G38970|AT5G24420|AT1G17650|AT5G35790|AT5G26000
9642	1.2289e-05	18	74	1394	22304	response to light intensity	AT5G59820|AT1G73990|AT3G62030|AT5G42270|AT3G15850|AT4G32770|AT5G02120|AT5G66570|AT4G37270|AT1G34000|AT3G59220|AT2G05620|AT2G47450|AT2G30950|AT2G22240|AT4G34190|AT3G50820|AT2G18790
42548	1.2289e-05	8	14	1394	22304	regulation of photosynthesis, light reaction	AT1G55670|AT3G15850|AT5G42270|AT2G30950|AT3G11670|AT3G50820|AT1G68830|AT5G66570
6733	1.2529e-05	13	40	1394	22304	oxidoreduction coenzyme metabolic process	AT5G44520|AT1G55670|AT2G21330|AT2G23420|AT1G17050|AT5G50210|AT1G78510|AT5G14760|AT4G38970|AT5G24420|AT1G17650|AT5G35790|AT1G65930
10224	1.2529e-05	13	40	1394	22304	response to UV-B	AT5G59820|AT1G51400|AT3G51240|AT4G36220|AT5G59920|AT3G17800|AT4G15480|AT4G14690|AT5G01410|AT3G55120|AT5G13930|AT5G05410|AT3G17609
6721	1.5765e-05	20	91	1394	22304	terpenoid metabolic process	AT3G63520|AT5G52570|AT3G21500|AT5G61670|AT5G11380|AT4G25700|AT1G31800|AT1G63970|AT4G32770|AT3G21780|AT3G10230|AT1G61120|AT5G17230|AT5G67030|AT1G67080|AT5G57030|AT1G68320|AT4G14210|AT3G11945|AT2G18790
51704	1.5985e-05	77	694	1394	22304	multi-organism process	AT5G24530|AT3G26810|AT4G37000|AT4G26850|AT4G34600|AT5G13320|AT2G39730|AT5G64290|AT1G19250|AT5G66570|AT4G03280|AT4G01050|AT2G14610|AT2G29650|AT3G57260|AT2G22240|AT3G01480|AT3G50970|AT1G09340|AT5G60600|AT4G32260|AT1G06680|AT2G46450|AT1G33960|AT2G03070|AT4G35450|AT3G56400|AT5G14740|AT1G55020|AT3G14210|AT1G59740|AT4G09650|AT3G01500|AT3G44480|AT5G13740|AT1G65930|AT1G58340|AT3G12500|AT3G55800|AT3G62030…
10109	1.7108e-05	9	19	1394	22304	regulation of photosynthesis	AT1G55670|AT4G27800|AT3G15850|AT5G42270|AT2G30950|AT3G11670|AT3G50820|AT1G68830|AT5G66570
42398	1.9104e-05	29	171	1394	22304	cellular amino acid derivative biosynthetic process	AT5G24530|AT5G56080|AT4G11280|AT4G08040|AT4G27430|AT1G56430|AT5G04950|AT3G51240|AT3G29590|AT3G19450|AT4G36220|AT3G59060|AT3G13610|AT1G30530|AT5G07990|AT3G25570|AT1G56650|AT5G38530|AT5G42800|AT2G36790|AT3G02470|AT2G30490|AT3G53260|AT3G55120|AT5G08640|AT5G13930|AT1G65870|AT4G22880|AT1G62960
6720	1.9301e-05	24	126	1394	22304	isoprenoid metabolic process	AT3G63520|AT5G52570|AT3G21500|AT5G61670|AT5G11380|AT5G62790|AT4G25700|AT1G31800|AT1G63970|AT4G15560|AT4G32770|AT3G21780|AT3G10230|AT5G17230|AT1G61120|AT5G67030|AT5G57030|AT1G67080|AT1G68320|AT4G14210|AT3G11945|AT5G60600|AT4G34350|AT2G18790
19253	2.0913e-05	5	5	1394	22304	reductive pentose-phosphate cycle	AT3G55800|AT2G21170|AT3G62410|AT3G26650|AT1G42970
43467	2.1492e-05	8	15	1394	22304	regulation of generation of precursor metabolites and energy	AT1G55670|AT3G15850|AT5G42270|AT2G30950|AT3G11670|AT3G50820|AT1G68830|AT5G66570
19682	3.0793e-05	6	8	1394	22304	glyceraldehyde-3-phosphate metabolic process	AT2G21170|AT5G62790|AT1G63970|AT4G15560|AT4G34350|AT5G60600
30091	3.0793e-05	6	8	1394	22304	protein repair	AT2G47940|AT4G18370|AT1G54780|AT3G27925|AT1G50250|AT1G03600
10206	3.0793e-05	6	8	1394	22304	photosystem II repair	AT2G47940|AT4G18370|AT1G54780|AT3G27925|AT1G50250|AT1G03600
9753	3.1583e-05	26	148	1394	22304	response to jasmonic acid stimulus	AT1G08810|AT4G26850|AT3G09600|AT4G11280|AT4G23600|AT5G02840|AT3G61250|AT5G47220|AT1G28480|AT1G61120|AT4G37760|AT1G57560|AT2G18790|AT2G46830|AT3G56400|AT3G15210|AT1G19180|AT1G01060|AT1G55020|AT1G19640|AT1G70000|AT1G56650|AT1G70700|AT5G13930|AT2G24850|AT4G22880
9658	3.5194e-05	16	65	1394	22304	chloroplast organization	AT1G11750|AT5G50920|AT2G21170|AT1G62750|AT3G08010|AT2G21280|AT1G75100|AT4G25910|AT3G25690|AT1G42550|AT2G20570|AT5G10470|AT5G44190|AT5G58140|AT1G09340|AT2G32480
9110	3.7153e-05	15	58	1394	22304	vitamin biosynthetic process	AT3G02870|AT4G26850|AT1G30520|AT2G23420|AT2G38230|AT4G32770|AT5G50210|AT5G28840|AT1G60550|AT5G01410|AT5G64300|AT5G59750|AT5G14760|AT1G74710|AT5G53970
16119	4.3247e-05	7	12	1394	22304	carotene metabolic process	AT3G63520|AT5G52570|AT5G61670|AT3G10230|AT4G25700|AT5G57030|AT4G14210
19752	4.4235e-05	69	620	1394	22304	carboxylic acid metabolic process	AT3G02870|AT5G56080|AT1G32440|AT4G26850|AT1G63970|AT5G13320|AT4G25050|AT2G04842|AT4G32770|AT4G08040|AT5G14060|AT5G05580|AT3G11170|AT5G28840|AT3G25760|AT5G60600|AT4G34350|AT2G18790|AT5G23940|AT1G43800|AT5G62790|AT2G46720|AT3G59060|AT1G55020|AT5G58330|AT1G04640|AT3G21780|AT3G07270|AT1G32470|AT5G35630|AT4G39540|AT1G68320|AT4G24670|AT3G25770|AT3G16910|AT4G37930|AT5G16240|AT2G26080|AT1G62960|AT1G65930…
43436	4.4235e-05	69	620	1394	22304	oxoacid metabolic process	AT3G02870|AT5G56080|AT1G32440|AT4G26850|AT1G63970|AT5G13320|AT4G25050|AT2G04842|AT4G32770|AT4G08040|AT5G14060|AT5G05580|AT3G11170|AT5G28840|AT3G25760|AT5G60600|AT4G34350|AT2G18790|AT5G23940|AT1G43800|AT5G62790|AT2G46720|AT3G59060|AT1G55020|AT5G58330|AT1G04640|AT3G21780|AT3G07270|AT1G32470|AT5G35630|AT4G39540|AT1G68320|AT4G24670|AT3G25770|AT3G16910|AT4G37930|AT5G16240|AT2G26080|AT1G62960|AT1G65930…
6082	4.6194e-05	69	621	1394	22304	organic acid metabolic process	AT3G02870|AT5G56080|AT1G32440|AT4G26850|AT1G63970|AT5G13320|AT4G25050|AT2G04842|AT4G32770|AT4G08040|AT5G14060|AT5G05580|AT3G11170|AT5G28840|AT3G25760|AT5G60600|AT4G34350|AT2G18790|AT5G23940|AT1G43800|AT5G62790|AT2G46720|AT3G59060|AT1G55020|AT5G58330|AT1G04640|AT3G21780|AT3G07270|AT1G32470|AT5G35630|AT4G39540|AT1G68320|AT4G24670|AT3G25770|AT3G16910|AT4G37930|AT5G16240|AT2G26080|AT1G62960|AT1G65930…
9409	5.2397e-05	35	241	1394	22304	response to cold	AT3G02870|AT5G59820|AT4G30650|AT3G54050|AT5G15960|AT1G55920|AT5G06290|AT2G39730|AT2G16500|AT4G17090|AT1G03680|AT1G42970|AT4G35090|AT1G32060|AT3G11170|AT3G57260|AT3G50970|AT1G09340|AT5G58670|AT2G18790|AT3G08730|AT2G40140|AT3G12780|AT4G38840|AT5G61410|AT3G06510|AT2G37220|AT3G14210|AT3G26650|AT4G09650|AT1G67090|AT3G01500|AT4G25470|AT3G25770|AT4G37930
9813	5.6358e-05	13	46	1394	22304	flavonoid biosynthetic process	AT5G24530|AT3G51240|AT3G29590|AT1G30530|AT5G07990|AT4G27430|AT1G56650|AT5G42800|AT2G36790|AT3G55120|AT5G08640|AT5G13930|AT4G22880
44255	5.6588e-05	50	404	1394	22304	cellular lipid metabolic process	AT1G32440|AT1G63970|AT4G32770|AT4G25050|AT5G17670|AT5G05580|AT5G10170|AT3G11170|AT3G11945|AT4G14210|AT3G25760|AT2G22240|AT4G34350|AT5G60600|AT2G18790|AT5G23940|AT1G43800|AT3G63520|AT5G52570|AT3G21500|AT5G61670|AT5G62790|AT2G46720|AT1G55020|AT4G39800|AT3G21780|AT3G10230|AT5G17230|AT1G68320|AT3G25770|AT1G10900|AT4G31780|AT5G16240|AT2G21170|AT4G25700|AT1G31800|AT3G15850|AT4G10060|AT1G61120|AT1G67080…
46164	5.9286e-05	16	68	1394	22304	alcohol catabolic process	AT2G21170|AT3G12780|AT1G32440|AT5G44520|AT2G21330|AT5G58330|AT4G26530|AT3G26650|AT1G42970|AT1G13440|AT4G29220|AT1G12900|AT4G38970|AT5G24420|AT1G17650|AT5G35790
46483	6.6896e-05	44	340	1394	22304	heterocycle metabolic process	AT4G37000|AT3G26830|AT5G56080|AT1G63970|AT5G08410|AT2G38230|AT1G74470|AT2G31040|AT4G02120|AT4G32770|AT4G34720|AT4G27430|AT5G01410|AT4G04640|AT5G18660|AT3G59400|AT4G25080|AT5G51110|AT5G13630|AT5G48545|AT4G18480|AT1G56430|AT5G04950|AT3G55610|AT2G40490|AT2G30390|AT1G03630|AT2G26550|AT4G15560|AT3G13610|AT1G04640|AT4G27440|AT5G45930|AT3G07270|AT1G30530|AT5G38530|AT1G19670|AT2G36790|AT4G24670|AT4G01690…
6007	8.0547e-05	15	62	1394	22304	glucose catabolic process	AT3G12780|AT1G32440|AT5G44520|AT2G21330|AT5G58330|AT3G26650|AT4G26530|AT1G42970|AT1G13440|AT4G29220|AT1G12900|AT4G38970|AT5G24420|AT1G17650|AT5G35790
8610	8.1501e-05	42	321	1394	22304	lipid biosynthetic process	AT4G25700|AT1G31800|AT1G32440|AT1G63970|AT3G15850|AT4G25050|AT5G05580|AT5G10170|AT3G11170|AT3G23530|AT1G61120|AT4G37760|AT1G67080|AT4G14210|AT3G11945|AT2G22240|AT3G25760|AT5G60600|AT4G34350|AT5G23940|AT1G43800|AT5G52570|AT3G21500|AT5G61670|AT5G11380|AT5G62790|AT2G46720|AT4G27030|AT4G15560|AT1G55020|AT3G11670|AT1G19640|AT4G39800|AT3G10230|AT5G17230|AT5G67030|AT5G57030|AT1G68320|AT3G25770|AT4G31780…
16114	8.4638e-05	16	70	1394	22304	terpenoid biosynthetic process	AT5G52570|AT3G21500|AT5G61670|AT5G11380|AT4G25700|AT1G31800|AT1G63970|AT3G10230|AT1G61120|AT5G17230|AT5G67030|AT1G67080|AT5G57030|AT1G68320|AT3G11945|AT4G14210
19685	8.9915e-05	5	6	1394	22304	photosynthesis, dark reaction	AT3G55800|AT2G21170|AT3G62410|AT3G26650|AT1G42970
16123	8.9915e-05	5	6	1394	22304	xanthophyll biosynthetic process	AT5G52570|AT1G31800|AT4G25700|AT5G67030|AT5G57030
6766	9.1818e-05	15	63	1394	22304	vitamin metabolic process	AT3G02870|AT4G26850|AT1G30520|AT2G23420|AT2G38230|AT4G32770|AT5G50210|AT5G28840|AT1G60550|AT5G01410|AT5G64300|AT5G59750|AT5G14760|AT1G74710|AT5G53970
46365	9.1818e-05	15	63	1394	22304	monosaccharide catabolic process	AT3G12780|AT1G32440|AT5G44520|AT2G21330|AT5G58330|AT3G26650|AT4G26530|AT1G42970|AT1G13440|AT4G29220|AT1G12900|AT4G38970|AT5G24420|AT1G17650|AT5G35790
19320	9.1818e-05	15	63	1394	22304	hexose catabolic process	AT3G12780|AT1G32440|AT5G44520|AT2G21330|AT5G58330|AT3G26650|AT4G26530|AT1G42970|AT1G13440|AT4G29220|AT1G12900|AT4G38970|AT5G24420|AT1G17650|AT5G35790
8299	9.4332e-05	20	104	1394	22304	isoprenoid biosynthetic process	AT5G52570|AT3G21500|AT5G61670|AT5G11380|AT5G62790|AT4G25700|AT1G31800|AT1G63970|AT4G15560|AT3G10230|AT1G61120|AT5G17230|AT5G67030|AT1G67080|AT5G57030|AT1G68320|AT4G14210|AT3G11945|AT5G60600|AT4G34350
9719	9.4735e-05	85	835	1394	22304	response to endogenous stimulus	AT2G22670|AT1G08810|AT2G46070|AT3G24500|AT5G15960|AT4G26850|AT3G60690|AT3G09600|AT5G13320|AT4G23260|AT3G61250|AT1G74670|AT4G19700|AT1G28480|AT2G21210|AT2G46690|AT4G00880|AT4G37760|AT3G59220|AT2G22240|AT3G50970|AT2G45900|AT1G57560|AT2G18790|AT4G38840|AT3G56400|AT3G02885|AT3G51920|AT1G55020|AT1G56150|AT5G13370|AT3G21780|AT4G25000|AT3G19580|AT1G56650|AT4G24670|AT4G38970|AT2G24850|AT5G13930|AT3G22060…
9266	0.0001069	45	359	1394	22304	response to temperature stimulus	AT3G02870|AT5G59820|AT3G24500|AT4G30650|AT3G54050|AT5G15960|AT4G26850|AT4G36990|AT1G55920|AT5G06290|AT2G16500|AT2G39730|AT4G17090|AT1G03680|AT4G32770|AT1G42970|AT5G05580|AT4G35090|AT1G32060|AT3G11170|AT3G57260|AT2G22240|AT3G50970|AT1G09340|AT5G58670|AT5G53170|AT2G18790|AT3G08730|AT2G40140|AT3G12780|AT4G38840|AT5G61410|AT3G06510|AT2G37220|AT3G14210|AT3G26650|AT4G09650|AT1G13080|AT1G67090|AT3G01500…
19362	0.00011836	11	36	1394	22304	pyridine nucleotide metabolic process	AT5G50210|AT5G14760|AT1G55670|AT5G44520|AT4G38970|AT5G24420|AT2G23420|AT2G21330|AT1G17650|AT5G35790|AT1G65930
6006	0.00012979	15	65	1394	22304	glucose metabolic process	AT3G12780|AT1G32440|AT5G44520|AT2G21330|AT5G58330|AT3G26650|AT4G26530|AT1G42970|AT1G13440|AT4G29220|AT1G12900|AT4G38970|AT5G24420|AT1G17650|AT5G35790
9411	0.00012979	15	65	1394	22304	response to UV	AT5G59820|AT1G51400|AT3G51240|AT4G36220|AT1G20340|AT5G59920|AT4G15480|AT3G17800|AT5G07990|AT4G14690|AT5G01410|AT3G55120|AT5G13930|AT5G05410|AT3G17609
42214	0.00015399	11	37	1394	22304	terpene metabolic process	AT3G63520|AT5G52570|AT5G61670|AT3G10230|AT4G25700|AT5G67030|AT5G57030|AT1G67080|AT4G14210|AT2G18790|AT3G21780
9812	0.00015824	13	51	1394	22304	flavonoid metabolic process	AT5G24530|AT3G51240|AT3G29590|AT1G30530|AT5G07990|AT4G27430|AT1G56650|AT5G42800|AT2G36790|AT3G55120|AT5G08640|AT5G13930|AT4G22880
19318	0.0001664	18	91	1394	22304	hexose metabolic process	AT3G12780|AT3G54050|AT1G32440|AT5G44520|AT1G07110|AT2G21330|AT5G58330|AT4G26530|AT3G26650|AT1G42970|AT1G13440|AT4G29220|AT1G12900|AT4G38970|AT5G24420|AT1G17650|AT1G43670|AT5G35790
6732	0.00019095	23	137	1394	22304	coenzyme metabolic process	AT2G27490|AT1G30520|AT5G08410|AT1G55670|AT5G44520|AT2G23420|AT2G21330|AT1G17050|AT1G04640|AT3G07270|AT5G50210|AT2G42600|AT3G54660|AT1G60550|AT5G14760|AT1G78510|AT3G11945|AT4G38970|AT1G74710|AT5G24420|AT1G17650|AT5G35790|AT1G65930
19438	0.0002138	27	177	1394	22304	aromatic compound biosynthetic process	AT5G24530|AT3G26830|AT4G27430|AT1G74710|AT5G51110|AT3G29200|AT3G51240|AT3G29590|AT3G19450|AT4G36220|AT3G13610|AT1G30530|AT3G07270|AT5G07990|AT1G56650|AT5G38530|AT5G42800|AT2G36790|AT4G39540|AT2G30770|AT2G30490|AT3G53260|AT3G55120|AT5G08640|AT5G13930|AT1G65870|AT4G22880
19464	0.0002138	4	4	1394	22304	glycine decarboxylation via glycine cleavage system	AT2G35370|AT4G37930|AT2G26080|AT4G33010
9768	0.0002138	4	4	1394	22304	photosynthesis, light harvesting in photosystem I	AT1G45474|AT3G54890|AT3G61470|AT1G08380
46496	0.00022242	10	32	1394	22304	nicotinamide nucleotide metabolic process	AT5G50210|AT5G14760|AT1G55670|AT5G44520|AT4G38970|AT5G24420|AT2G21330|AT1G17650|AT5G35790|AT1G65930
46173	0.0002444	5	7	1394	22304	polyol biosynthetic process	AT5G40390|AT3G02870|AT5G10170|AT2G22240|AT4G39800
19288	0.0002444	5	7	1394	22304	isopentenyl diphosphate biosynthetic process, mevalonate-independent pathway	AT5G62790|AT1G63970|AT4G15560|AT4G34350|AT5G60600
9639	0.00024721	25	159	1394	22304	response to red or far red light	AT1G29920|AT1G19150|AT5G15960|AT3G27690|AT3G08010|AT2G43010|AT3G08940|AT5G38410|AT4G32980|AT5G24120|AT5G01530|AT2G18790|AT5G49230|AT1G06040|AT3G54890|AT3G59060|AT2G40100|AT5G38420|AT5G48150|AT4G10340|AT1G67090|AT2G05100|AT4G14690|AT5G61270|AT5G67030
6575	0.00026399	32	231	1394	22304	cellular amino acid derivative metabolic process	AT5G24530|AT5G56080|AT4G11280|AT4G08040|AT4G27430|AT2G22990|AT1G56430|AT5G04950|AT3G51240|AT3G19450|AT3G29590|AT4G36220|AT3G59060|AT3G13610|AT1G30530|AT5G07990|AT3G25570|AT3G54660|AT1G56650|AT5G38530|AT5G42800|AT4G08870|AT2G36790|AT3G02470|AT2G30490|AT3G53260|AT3G55120|AT5G08640|AT5G13930|AT1G65870|AT4G22880|AT1G62960
9699	0.00028624	19	104	1394	22304	phenylpropanoid biosynthetic process	AT5G24530|AT3G51240|AT3G19450|AT3G29590|AT4G36220|AT3G13610|AT1G30530|AT5G07990|AT4G27430|AT1G56650|AT5G42800|AT2G36790|AT2G30490|AT3G53260|AT3G55120|AT5G08640|AT5G13930|AT4G22880|AT1G65870
6629	0.00030657	62	578	1394	22304	lipid metabolic process	AT1G32440|AT1G63970|AT4G25050|AT4G32770|AT5G17670|AT5G05580|AT5G10170|AT3G11170|AT4G37760|AT3G11945|AT4G14210|AT3G25760|AT2G22240|AT4G34350|AT5G60600|AT2G18790|AT5G23940|AT1G06100|AT1G43800|AT3G63520|AT5G52570|AT3G21500|AT5G61670|AT5G62790|AT2G46720|AT1G55020|AT4G39800|AT3G21780|AT3G10230|AT5G17230|AT5G14180|AT1G10900|AT1G68320|AT3G25770|AT1G58520|AT4G31780|AT5G16240|AT2G21170|AT4G25700|AT1G31800…
9814	0.00032329	19	105	1394	22304	defense response, incompatible interaction	AT3G12500|AT4G37000|AT3G04720|AT4G35450|AT3G56400|AT5G13320|AT1G55020|AT3G52430|AT1G19250|AT5G58260|AT3G01500|AT2G14610|AT3G44480|AT1G20020|AT1G74710|AT3G57260|AT4G14400|AT5G60600|AT4G37460
6519	0.00032383	54	483	1394	22304	cellular amino acid and derivative metabolic process	AT5G24530|AT5G56080|AT4G08040|AT5G14060|AT2G04842|AT4G27430|AT3G19450|AT3G59060|AT3G13610|AT1G30530|AT3G25570|AT1G32470|AT1G56650|AT5G35630|AT5G42800|AT4G08870|AT4G39540|AT4G37930|AT3G53260|AT5G08640|AT5G13930|AT2G26080|AT1G65870|AT1G62960|AT2G43750|AT3G62030|AT4G11280|AT4G23600|AT5G43850|AT4G33010|AT2G35370|AT5G01410|AT3G61440|AT2G22990|AT3G29200|AT5G52100|AT1G56430|AT5G04950|AT3G55610|AT3G09920…
9611	0.00032744	22	133	1394	22304	response to wounding	AT3G12500|AT5G59820|AT1G51400|AT4G11280|AT1G72300|AT4G23600|AT1G55480|AT5G53890|AT1G55020|AT1G19640|AT1G19660|AT1G61120|AT2G30020|AT4G37760|AT1G51760|AT2G30490|AT3G53260|AT5G13930|AT2G24850|AT4G22880|AT5G57170|AT2G46510
9069	0.00036738	10	34	1394	22304	serine family amino acid metabolic process	AT2G35370|AT3G19480|AT3G13110|AT3G62030|AT1G32470|AT4G37930|AT3G61440|AT2G26080|AT4G33010|AT2G43750
44249	0.00040418	200	2444	1394	22304	cellular biosynthetic process	AT3G02870|AT5G56080|AT4G26850|AT1G67880|AT5G14060|AT5G10170|AT3G11945|AT2G22240|AT4G34350|AT5G60600|AT2G46720|AT1G30530|AT3G25570|AT1G64860|AT1G23310|AT1G68320|AT3G53260|AT5G08640|AT5G13930|AT3G26830|AT1G30520|AT5G43850|AT4G34620|AT2G38230|AT1G17220|AT2G31040|AT1G32990|AT5G01410|AT1G67080|AT4G25080|AT5G14320|AT1G56430|AT2G01020|AT4G36220|AT4G27440|AT1G75350|AT5G38530|AT5G04140|AT2G36790|AT1G78510…
9751	0.00040438	22	135	1394	22304	response to salicylic acid stimulus	AT1G08810|AT2G32690|AT2G03760|AT3G56400|AT3G09600|AT3G45860|AT3G11280|AT5G02840|AT5G13320|AT2G04880|AT1G01060|AT3G61250|AT3G52430|AT1G70000|AT1G28480|AT5G54610|AT1G21250|AT1G68320|AT4G14400|AT5G60600|AT1G57560|AT2G46830
9058	0.00049573	211	2610	1394	22304	biosynthetic process	AT3G02870|AT5G56080|AT4G26850|AT1G67880|AT5G14060|AT5G10170|AT3G11945|AT2G22240|AT4G34350|AT5G60600|AT2G46720|AT1G30530|AT3G25570|AT1G64860|AT1G23310|AT1G68320|AT3G53260|AT5G08640|AT5G13930|AT3G26830|AT1G30520|AT5G43850|AT4G34620|AT2G38230|AT1G17220|AT2G31040|AT1G42970|AT1G32990|AT5G01410|AT1G67080|AT4G25080|AT5G14320|AT1G56430|AT2G01020|AT4G36220|AT4G27440|AT3G26650|AT1G60470|AT1G75350|AT5G38530…
6546	0.00054529	5	8	1394	22304	glycine catabolic process	AT2G35370|AT1G32470|AT4G37930|AT2G26080|AT4G33010
9071	0.00054529	5	8	1394	22304	serine family amino acid catabolic process	AT2G35370|AT1G32470|AT4G37930|AT2G26080|AT4G33010
10304	0.00054529	5	8	1394	22304	PSII associated light-harvesting complex II catabolic process	AT1G50250|AT5G42270|AT2G30950|AT5G53170|AT1G06430
9644	0.00058587	11	43	1394	22304	response to high light intensity	AT2G05620|AT2G47450|AT3G15850|AT5G42270|AT2G30950|AT2G22240|AT4G34190|AT3G50820|AT4G32770|AT5G02120|AT5G66570
19751	0.00059301	10	36	1394	22304	polyol metabolic process	AT1G05470|AT5G40390|AT3G02870|AT1G71340|AT2G21170|AT5G10170|AT2G22240|AT1G66970|AT3G17770|AT4G39800
45426	0.00080586	6	13	1394	22304	quinone cofactor biosynthetic process	AT1G60550|AT1G78510|AT1G30520|AT3G11945|AT1G74710|AT1G17050
42375	0.00080586	6	13	1394	22304	quinone cofactor metabolic process	AT1G60550|AT1G78510|AT1G30520|AT3G11945|AT1G74710|AT1G17050
6955	0.0010678	34	272	1394	22304	immune response	AT1G69550|AT3G12500|AT4G37000|AT1G72940|AT5G13320|AT5G47220|AT3G52430|AT1G19250|AT5G40910|AT5G58260|AT2G14610|AT1G57630|AT1G74710|AT1G20020|AT3G57260|AT2G22240|AT5G60600|AT3G04720|AT5G38850|AT1G72930|AT4G35450|AT3G15210|AT3G56400|AT2G35930|AT1G55020|AT2G37220|AT5G45060|AT3G01500|AT3G44480|AT4G37930|AT4G24770|AT4G14400|AT4G37990|AT4G37460
43155	0.0010817	5	9	1394	22304	negative regulation of photosynthesis, light reaction	AT3G15850|AT5G42270|AT2G30950|AT3G50820|AT5G66570
9902	0.0010817	5	9	1394	22304	chloroplast relocation	AT1G42550|AT1G75100|AT5G10470|AT5G58140|AT3G25690
51667	0.0010817	5	9	1394	22304	establishment of plastid localization	AT1G42550|AT1G75100|AT5G10470|AT5G58140|AT3G25690
10205	0.0010817	5	9	1394	22304	photoinhibition	AT3G15850|AT5G42270|AT2G30950|AT3G50820|AT5G66570
6739	0.0014366	8	26	1394	22304	NADP metabolic process	AT1G55670|AT5G44520|AT4G38970|AT5G24420|AT2G21330|AT1G17650|AT5G35790|AT1G65930
6081	0.0015245	7	20	1394	22304	cellular aldehyde metabolic process	AT2G21170|AT5G62790|AT1G63970|AT3G16910|AT4G15560|AT4G34350|AT5G60600
5975	0.0015975	75	782	1394	22304	carbohydrate metabolic process	AT3G02870|AT3G23920|AT3G62410|AT4G33440|AT1G67880|AT1G32440|AT1G63970|AT2G32090|AT2G32530|AT4G24000|AT3G17770|AT4G26530|AT3G01510|AT5G10170|AT1G45191|AT2G22240|AT1G32900|AT5G60600|AT4G34350|AT1G43670|AT1G11840|AT1G70820|AT5G62790|AT4G22590|AT5G10100|AT1G60590|AT1G07110|AT5G58330|AT4G39800|AT3G14210|AT5G40390|AT1G48100|AT1G71340|AT5G24300|AT1G12900|AT3G16910|AT4G38970|AT5G01260|AT5G03650|AT3G55800…
32787	0.0016083	35	290	1394	22304	monocarboxylic acid metabolic process	AT5G56080|AT1G32440|AT1G63970|AT5G13320|AT3G15850|AT4G25050|AT4G32770|AT5G05580|AT3G11170|AT1G67080|AT1G74710|AT3G25760|AT5G60600|AT4G34350|AT2G18790|AT5G23940|AT1G43800|AT1G56430|AT5G04950|AT5G62790|AT2G46720|AT4G27030|AT4G15560|AT1G55020|AT1G19640|AT3G21780|AT3G07270|AT1G13440|AT5G67030|AT1G68320|AT4G24670|AT3G25770|AT3G16910|AT4G04320|AT5G16240
45087	0.0016975	32	257	1394	22304	innate immune response	AT1G69550|AT3G12500|AT4G37000|AT1G72940|AT5G13320|AT5G47220|AT3G52430|AT1G19250|AT5G40910|AT5G58260|AT2G14610|AT1G57630|AT1G74710|AT1G20020|AT3G57260|AT5G60600|AT3G04720|AT5G38850|AT1G72930|AT4G35450|AT3G15210|AT3G56400|AT1G55020|AT2G37220|AT5G45060|AT3G01500|AT3G44480|AT4G37930|AT4G24770|AT4G14400|AT4G37990|AT4G37460
6090	0.0019031	6	15	1394	22304	pyruvate metabolic process	AT1G13440|AT5G62790|AT1G63970|AT4G15560|AT4G34350|AT5G60600
51644	0.0019031	5	10	1394	22304	plastid localization	AT1G42550|AT1G75100|AT5G10470|AT5G58140|AT3G25690
10207	0.0019031	5	10	1394	22304	photosystem II assembly	AT3G60370|AT1G79040|AT3G50820|AT2G20890|AT5G66570
9240	0.0019031	5	10	1394	22304	isopentenyl diphosphate biosynthetic process	AT5G62790|AT1G63970|AT4G15560|AT4G34350|AT5G60600
46490	0.0019031	5	10	1394	22304	isopentenyl diphosphate metabolic process	AT5G62790|AT1G63970|AT4G15560|AT4G34350|AT5G60600
2376	0.0020567	34	283	1394	22304	immune system process	AT1G69550|AT3G12500|AT4G37000|AT1G72940|AT5G13320|AT5G47220|AT3G52430|AT1G19250|AT5G40910|AT5G58260|AT2G14610|AT1G57630|AT1G74710|AT1G20020|AT3G57260|AT2G22240|AT5G60600|AT3G04720|AT5G38850|AT1G72930|AT4G35450|AT3G15210|AT3G56400|AT2G35930|AT1G55020|AT2G37220|AT5G45060|AT3G01500|AT3G44480|AT4G37930|AT4G24770|AT4G14400|AT4G37990|AT4G37460
[truncated: 106 more rows]

## Sheet: GO_jazQphyB up
Upregulated GO categories in jazQ phyB (compared to WT)
Legend: GO-ID=Gene onthology category identification number; corr p-value=corrected p-value according to hypergeometric test with Benjamini & Hochberg’s FDR correction;
[truncated: 223 more rows]

## Sheet: GO jazQphyB down
Downregulated GO categories in jazQ phyB (compared to WT)
[truncated: 217 more rows]
